# Supplementary material for: Network Pharmacology and Bioinformatics Analyses Identify Intersection Genes of Vitamin D3 and COVID-19 as Potential Therapeutic Targets
Source: Front Pharmacol. 2022 Apr 28;13:874637. doi: 10.3389/fphar.2022.874637 (PMC9095980; doi:10.3389/fphar.2022.874637)
Supplement: Supplementary file 1 [file Table2.XLSX]

## Sheet: S Table2
ONTOLOGY	ID	Description	GeneRatio	BgRatio	pvalue	p.adjust	qvalue	geneID	Count
BP	GO:0032496	response to lipopolysaccharide	14/60	343/18723	2.98538e-12	3.99959e-09	2.50278e-09	APOB/S100A9/S100A8/LTF/CXCL8/CXCL1/CXCL10/SERPINE1/IL1A/CXCL6/CSF2/LBP/MPO/ELANE	14
BP	GO:0097529	myeloid leukocyte migration	12/60	220/18723	4.3698e-12	3.99959e-09	2.50278e-09	S100A9/S100A8/KIT/CXCR2/PLA2G7/CXCL8/CXCL1/CXCL10/SERPINE1/CXCL6/LBP/CALCA	12
BP	GO:0002237	response to molecule of bacterial origin	14/60	363/18723	6.39537e-12	3.99959e-09	2.50278e-09	APOB/S100A9/S100A8/LTF/CXCL8/CXCL1/CXCL10/SERPINE1/IL1A/CXCL6/CSF2/LBP/MPO/ELANE	14
BP	GO:0030595	leukocyte chemotaxis	12/60	230/18723	7.37252e-12	3.99959e-09	2.50278e-09	S100A9/S100A8/KIT/CXCR2/PLA2G7/CXCL8/CXCL1/CXCL10/SERPINE1/CXCL6/LBP/CALCA	12
BP	GO:0060326	cell chemotaxis	13/60	310/18723	1.40663e-11	6.10477e-09	3.82011e-09	S100A9/S100A8/KIT/CXCR2/PLA2G7/CXCL8/CXCL1/MET/CXCL10/SERPINE1/CXCL6/LBP/CALCA	13
BP	GO:0050900	leukocyte migration	13/60	369/18723	1.2279e-10	4.44092e-08	2.77894e-08	S100A9/S100A8/KIT/CXCR2/PLA2G7/CXCL8/CXCL1/CXCL10/SERPINE1/CXCL6/LBP/CALCA/ELANE	13
BP	GO:0030593	neutrophil chemotaxis	8/60	103/18723	1.28591e-09	3.98632e-07	2.49447e-07	S100A9/S100A8/CXCR2/CXCL8/CXCL1/CXCL10/CXCL6/LBP	8
BP	GO:0030193	regulation of blood coagulation	7/60	66/18723	1.62535e-09	4.40876e-07	2.75882e-07	PLAU/CAV1/EPHB2/SERPINE1/APOE/FGB/FGG	7
BP	GO:1900046	regulation of hemostasis	7/60	68/18723	2.01323e-09	4.85412e-07	3.03751e-07	PLAU/CAV1/EPHB2/SERPINE1/APOE/FGB/FGG	7
BP	GO:0050818	regulation of coagulation	7/60	71/18723	2.74128e-09	5.94857e-07	3.72237e-07	PLAU/CAV1/EPHB2/SERPINE1/APOE/FGB/FGG	7
BP	GO:0019730	antimicrobial humoral response	8/60	122/18723	4.96827e-09	8.98428e-07	5.62199e-07	S100A9/LTF/CXCL8/CXCL1/CXCL10/CXCL6/FGB/ELANE	8
BP	GO:1990266	neutrophil migration	8/60	122/18723	4.96827e-09	8.98428e-07	5.62199e-07	S100A9/S100A8/CXCR2/CXCL8/CXCL1/CXCL10/CXCL6/LBP	8
BP	GO:0061844	antimicrobial humoral immune response mediated by antimicrobial peptide	7/60	79/18723	5.85766e-09	9.33692e-07	5.84265e-07	S100A9/LTF/CXCL8/CXCL1/CXCL10/CXCL6/ELANE	7
BP	GO:0071621	granulocyte chemotaxis	8/60	125/18723	6.02382e-09	9.33692e-07	5.84265e-07	S100A9/S100A8/CXCR2/CXCL8/CXCL1/CXCL10/CXCL6/LBP	8
BP	GO:0045765	regulation of angiogenesis	11/60	342/18723	9.91927e-09	1.3904e-06	8.70055e-07	RHOB/ADAMTS1/KLF2/ATP2B4/CXCR2/CXCL8/CXCL10/CHI3L1/SERPINE1/IL1A/ERBB2	11
BP	GO:0003018	vascular process in circulatory system	10/60	263/18723	1.02518e-08	1.3904e-06	8.70055e-07	ACE/ACE2/KLF2/ATP2B4/CXCR2/CAV1/APOE/FGB/CALCA/FGG	10
BP	GO:1901342	regulation of vasculature development	11/60	348/18723	1.18704e-08	1.51522e-06	9.48161e-07	RHOB/ADAMTS1/KLF2/ATP2B4/CXCR2/CXCL8/CXCL10/CHI3L1/SERPINE1/IL1A/ERBB2	11
BP	GO:0035296	regulation of tube diameter	8/60	141/18723	1.55812e-08	1.77954e-06	1.11356e-06	ACE/ACE2/KLF2/CAV1/APOE/FGB/CALCA/FGG	8
BP	GO:0097746	blood vessel diameter maintenance	8/60	141/18723	1.55812e-08	1.77954e-06	1.11356e-06	ACE/ACE2/KLF2/CAV1/APOE/FGB/CALCA/FGG	8
BP	GO:0035150	regulation of tube size	8/60	142/18723	1.64706e-08	1.78706e-06	1.11826e-06	ACE/ACE2/KLF2/CAV1/APOE/FGB/CALCA/FGG	8
BP	GO:0071222	cellular response to lipopolysaccharide	9/60	209/18723	2.04601e-08	2.11421e-06	1.32298e-06	LTF/CXCL8/CXCL1/CXCL10/SERPINE1/IL1A/CXCL6/CSF2/LBP	9
BP	GO:0097530	granulocyte migration	8/60	148/18723	2.27842e-08	2.24735e-06	1.4063e-06	S100A9/S100A8/CXCR2/CXCL8/CXCL1/CXCL10/CXCL6/LBP	8
BP	GO:0044403	biological process involved in symbiotic interaction	10/60	290/18723	2.59166e-08	2.44517e-06	1.53009e-06	ACE2/NCAM1/LTF/ANPEP/CXCL8/CAV1/APOE/CXCL6/HAVCR1/ELANE	10
BP	GO:0071219	cellular response to molecule of bacterial origin	9/60	221/18723	3.31464e-08	2.99699e-06	1.87539e-06	LTF/CXCL8/CXCL1/CXCL10/SERPINE1/IL1A/CXCL6/CSF2/LBP	9
BP	GO:1903034	regulation of response to wounding	8/60	167/18723	5.84084e-08	5.06985e-06	3.1725e-06	SPP1/PLAU/CAV1/EPHB2/SERPINE1/APOE/FGB/FGG	8
BP	GO:0071216	cellular response to biotic stimulus	9/60	246/18723	8.31563e-08	6.94035e-06	4.34298e-06	LTF/CXCL8/CXCL1/CXCL10/SERPINE1/IL1A/CXCL6/CSF2/LBP	9
BP	GO:0017014	protein nitrosylation	4/60	16/18723	1.68473e-07	1.26065e-05	7.88859e-06	ACE/S100A9/S100A8/ATP2B4	4
BP	GO:0018119	peptidyl-cysteine S-nitrosylation	4/60	16/18723	1.68473e-07	1.26065e-05	7.88859e-06	ACE/S100A9/S100A8/ATP2B4	4
BP	GO:0034374	low-density lipoprotein particle remodeling	4/60	16/18723	1.68473e-07	1.26065e-05	7.88859e-06	APOB/PLA2G7/APOE/MPO	4
BP	GO:0061041	regulation of wound healing	7/60	134/18723	2.31381e-07	1.64714e-05	1.03071e-05	PLAU/CAV1/EPHB2/SERPINE1/APOE/FGB/FGG	7
BP	GO:0033674	positive regulation of kinase activity	11/60	467/18723	2.35306e-07	1.64714e-05	1.03071e-05	ACE/ATP2B4/KIT/LTF/MET/CHI3L1/EPHB2/FCGR1A/ERBB2/CALCA/ELANE	11
BP	GO:0050921	positive regulation of chemotaxis	7/60	141/18723	3.27392e-07	2.22013e-05	1.38926e-05	CXCR2/PLA2G7/CXCL8/MET/CXCL10/SERPINE1/LBP	7
BP	GO:0002523	leukocyte migration involved in inflammatory response	4/60	19/18723	3.56225e-07	2.34245e-05	1.4658e-05	S100A9/S100A8/LBP/ELANE	4
BP	GO:0030195	negative regulation of blood coagulation	5/60	49/18723	4.87922e-07	3.02512e-05	1.89299e-05	PLAU/SERPINE1/APOE/FGB/FGG	5
BP	GO:0050832	defense response to fungus	5/60	49/18723	4.87922e-07	3.02512e-05	1.89299e-05	S100A9/S100A8/LTF/MPO/ELANE	5
BP	GO:0050920	regulation of chemotaxis	8/60	223/18723	5.36594e-07	3.0513e-05	1.90937e-05	CXCR2/PLA2G7/CXCL8/MET/CXCL10/SERPINE1/LBP/ELANE	8
BP	GO:1900047	negative regulation of hemostasis	5/60	50/18723	5.4081e-07	3.0513e-05	1.90937e-05	PLAU/SERPINE1/APOE/FGB/FGG	5
BP	GO:0002690	positive regulation of leukocyte chemotaxis	6/60	94/18723	5.4839e-07	3.0513e-05	1.90937e-05	CXCR2/PLA2G7/CXCL8/CXCL10/SERPINE1/LBP	6
BP	GO:1903035	negative regulation of response to wounding	6/60	94/18723	5.4839e-07	3.0513e-05	1.90937e-05	SPP1/PLAU/SERPINE1/APOE/FGB/FGG	6
BP	GO:0050819	negative regulation of coagulation	5/60	53/18723	7.27121e-07	3.94463e-05	2.46838e-05	PLAU/SERPINE1/APOE/FGB/FGG	5
BP	GO:0042060	wound healing	10/60	422/18723	8.38431e-07	4.43755e-05	2.77683e-05	S100A8/PLAU/CAV1/EPHB2/SERPINE1/APOE/IL1A/ERBB2/FGB/FGG	10
BP	GO:0031639	plasminogen activation	4/60	24/18723	9.64965e-07	4.98565e-05	3.11981e-05	PLAU/SERPINE1/FGB/FGG	4
BP	GO:0042730	fibrinolysis	4/60	25/18723	1.14602e-06	5.78341e-05	3.61902e-05	PLAU/SERPINE1/FGB/FGG	4
BP	GO:0009620	response to fungus	5/60	60/18723	1.36032e-06	6.70886e-05	4.19812e-05	S100A9/S100A8/LTF/MPO/ELANE	5
BP	GO:0042742	defense response to bacterium	9/60	350/18723	1.60596e-06	7.65884e-05	4.79258e-05	S100A9/S100A8/LTF/SERPINE1/CXCL6/LBP/FGB/MPO/ELANE	9
BP	GO:0071347	cellular response to interleukin-1	6/60	113/18723	1.62353e-06	7.65884e-05	4.79258e-05	IL1RN/KLF2/CXCL8/CHI3L1/FGB/FGG	6
BP	GO:1990748	cellular detoxification	6/60	116/18723	1.89258e-06	8.7381e-05	5.46794e-05	PTGS1/S100A9/APOE/GSTM1/ALB/MPO	6
BP	GO:0071900	regulation of protein serine/threonine kinase activity	9/60	359/18723	1.97897e-06	8.94659e-05	5.5984e-05	KAT2B/PRKAR2B/ATP2B4/KIT/LTF/CAV1/APOE/ERBB2/ELANE	9
BP	GO:0019229	regulation of vasoconstriction	5/60	66/18723	2.1935e-06	9.71408e-05	6.07866e-05	ACE/ACE2/CAV1/FGB/FGG	5
BP	GO:0034368	protein-lipid complex remodeling	4/60	30/18723	2.45322e-06	0.000104382	6.53178e-05	APOB/PLA2G7/APOE/MPO	4
BP	GO:0034369	plasma lipoprotein particle remodeling	4/60	30/18723	2.45322e-06	0.000104382	6.53178e-05	APOB/PLA2G7/APOE/MPO	4
BP	GO:0002688	regulation of leukocyte chemotaxis	6/60	122/18723	2.54021e-06	0.000106005	6.63334e-05	CXCR2/PLA2G7/CXCL8/CXCL10/SERPINE1/LBP	6
BP	GO:0097237	cellular response to toxic substance	6/60	124/18723	2.79241e-06	0.000114331	7.15434e-05	PTGS1/S100A9/APOE/GSTM1/ALB/MPO	6
BP	GO:0034367	protein-containing complex remodeling	4/60	32/18723	3.20367e-06	0.00012874	8.05601e-05	APOB/PLA2G7/APOE/MPO	4
BP	GO:0045860	positive regulation of protein kinase activity	9/60	386/18723	3.58053e-06	0.000138242	8.65059e-05	ACE/ATP2B4/KIT/LTF/CHI3L1/FCGR1A/ERBB2/CALCA/ELANE	9
BP	GO:0050727	regulation of inflammatory response	9/60	386/18723	3.58053e-06	0.000138242	8.65059e-05	ACE2/S100A9/S100A8/PLA2G7/MMP3/SERPINE1/APOE/LBP/ELANE	9
BP	GO:0002002	regulation of angiotensin levels in blood	3/60	10/18723	3.69494e-06	0.000138242	8.65059e-05	ACE/ACE2/MME	3
BP	GO:0002003	angiotensin maturation	3/60	10/18723	3.69494e-06	0.000138242	8.65059e-05	ACE/ACE2/MME	3
BP	GO:0051604	protein maturation	8/60	294/18723	4.23529e-06	0.000155772	9.74758e-05	ACE/ACE2/KAT2B/MME/PLAU/SERPINE1/FGB/FGG	8
BP	GO:0002687	positive regulation of leukocyte migration	6/60	135/18723	4.5713e-06	0.000165329	0.000103456	CXCR2/PLA2G7/CXCL8/CXCL10/SERPINE1/LBP	6
BP	GO:0002685	regulation of leukocyte migration	7/60	210/18723	4.71482e-06	0.000167724	0.000104955	CXCR2/PLA2G7/CXCL8/CXCL10/SERPINE1/LBP/ELANE	7
BP	GO:0061045	negative regulation of wound healing	5/60	78/18723	5.0316e-06	0.000174597	0.000109256	PLAU/SERPINE1/APOE/FGB/FGG	5
BP	GO:0071492	cellular response to UV-A	3/60	11/18723	5.06895e-06	0.000174597	0.000109256	MME/MMP3/MMP1	3
BP	GO:0007596	blood coagulation	7/60	217/18723	5.84827e-06	0.000198293	0.000124083	PLAU/CAV1/EPHB2/SERPINE1/APOE/FGB/FGG	7
BP	GO:0070555	response to interleukin-1	6/60	143/18723	6.37136e-06	0.000212705	0.000133102	IL1RN/KLF2/CXCL8/CHI3L1/FGB/FGG	6
BP	GO:0007599	hemostasis	7/60	222/18723	6.78973e-06	0.000219906	0.000137608	PLAU/CAV1/EPHB2/SERPINE1/APOE/FGB/FGG	7
BP	GO:0050817	coagulation	7/60	222/18723	6.78973e-06	0.000219906	0.000137608	PLAU/CAV1/EPHB2/SERPINE1/APOE/FGB/FGG	7
BP	GO:0002274	myeloid leukocyte activation	7/60	223/18723	6.99238e-06	0.000223139	0.000139631	KIT/CXCR2/CXCL8/CXCL6/CSF2/HAVCR1/LBP	7
BP	GO:0042310	vasoconstriction	5/60	84/18723	7.25078e-06	0.000223413	0.000139803	ACE/ACE2/CAV1/FGB/FGG	5
BP	GO:0006959	humoral immune response	8/60	317/18723	7.35904e-06	0.000223413	0.000139803	S100A9/LTF/CXCL8/CXCL1/CXCL10/CXCL6/FGB/ELANE	8
BP	GO:0019058	viral life cycle	8/60	317/18723	7.35904e-06	0.000223413	0.000139803	ACE2/NCAM1/LTF/ANPEP/CXCL8/CAV1/APOE/HAVCR1	8
BP	GO:0016485	protein processing	7/60	225/18723	7.41279e-06	0.000223413	0.000139803	ACE/ACE2/MME/PLAU/SERPINE1/FGB/FGG	7
BP	GO:0032103	positive regulation of response to external stimulus	9/60	427/18723	8.09766e-06	0.000240711	0.000150627	S100A9/S100A8/CXCR2/PLA2G7/CXCL8/MET/CXCL10/SERPINE1/LBP	9
BP	GO:0044409	entry into host	6/60	151/18723	8.70882e-06	0.000251975	0.000157676	ACE2/NCAM1/ANPEP/CXCL8/CAV1/HAVCR1	6
BP	GO:2001236	regulation of extrinsic apoptotic signaling pathway	6/60	151/18723	8.70882e-06	0.000251975	0.000157676	CAV1/SERPINE1/IL1A/CSF2/FGB/FGG	6
BP	GO:0098754	detoxification	6/60	152/18723	9.04432e-06	0.000253485	0.00015862	PTGS1/S100A9/APOE/GSTM1/ALB/MPO	6
BP	GO:0050829	defense response to Gram-negative bacterium	5/60	88/18723	9.11144e-06	0.000253485	0.00015862	LTF/SERPINE1/CXCL6/LBP/ELANE	5
BP	GO:0070098	chemokine-mediated signaling pathway	5/60	88/18723	9.11144e-06	0.000253485	0.00015862	CXCR2/CXCL8/CXCL1/CXCL10/CXCL6	5
BP	GO:0070141	response to UV-A	3/60	14/18723	1.11061e-05	0.000305065	0.000190897	MME/MMP3/MMP1	3
BP	GO:0050999	regulation of nitric-oxide synthase activity	4/60	44/18723	1.17519e-05	0.000318769	0.000199472	ATP2B4/CAV1/APOE/IL1A	4
BP	GO:0071827	plasma lipoprotein particle organization	4/60	46/18723	1.40594e-05	0.000376654	0.000235694	APOB/PLA2G7/APOE/MPO	4
BP	GO:1990868	response to chemokine	5/60	97/18723	1.46624e-05	0.000378779	0.000237024	CXCR2/CXCL8/CXCL1/CXCL10/CXCL6	5
BP	GO:1990869	cellular response to chemokine	5/60	97/18723	1.46624e-05	0.000378779	0.000237024	CXCR2/CXCL8/CXCL1/CXCL10/CXCL6	5
BP	GO:2001237	negative regulation of extrinsic apoptotic signaling pathway	5/60	97/18723	1.46624e-05	0.000378779	0.000237024	SERPINE1/IL1A/CSF2/FGB/FGG	5
BP	GO:0001991	regulation of systemic arterial blood pressure by circulatory renin-angiotensin	3/60	16/18723	1.70084e-05	0.000427446	0.000267478	ACE/ACE2/MME	3
BP	GO:2001233	regulation of apoptotic signaling pathway	8/60	356/18723	1.7066e-05	0.000427446	0.000267478	S100A9/S100A8/CAV1/SERPINE1/IL1A/CSF2/FGB/FGG	8
BP	GO:1903522	regulation of blood circulation	7/60	256/18723	1.71372e-05	0.000427446	0.000267478	ACE/ACE2/ATP2B4/CAV1/FGB/CALCA/FGG	7
BP	GO:0098869	cellular oxidant detoxification	5/60	101/18723	1.78457e-05	0.000436991	0.00027345	PTGS1/S100A9/APOE/ALB/MPO	5
BP	GO:0019221	cytokine-mediated signaling pathway	9/60	472/18723	1.79922e-05	0.000436991	0.00027345	IL1RN/KIT/CXCR2/CXCL8/CAV1/CXCL1/CXCL10/IL1A/CXCL6	9
BP	GO:0018198	peptidyl-cysteine modification	4/60	49/18723	1.8124e-05	0.000436991	0.00027345	ACE/S100A9/S100A8/ATP2B4	4
BP	GO:0071825	protein-lipid complex subunit organization	4/60	50/18723	1.9653e-05	0.000468649	0.000293261	APOB/PLA2G7/APOE/MPO	4
BP	GO:0009636	response to toxic substance	7/60	262/18723	1.98942e-05	0.000469244	0.000293633	PTGS1/S100A9/APOE/PRKCG/GSTM1/ALB/MPO	7
BP	GO:0052126	movement in host environment	6/60	175/18723	2.01652e-05	0.000470522	0.000294433	ACE2/NCAM1/ANPEP/CXCL8/CAV1/HAVCR1	6
BP	GO:0016264	gap junction assembly	3/60	17/18723	2.0606e-05	0.000475691	0.000297667	ACE/ACE2/CAV1	3
BP	GO:0072503	cellular divalent inorganic cation homeostasis	9/60	486/18723	2.2658e-05	0.000517557	0.000323866	S100A9/S100A8/ATP2B4/CXCR2/CAV1/CXCL10/APOE/CALCA/ELANE	9
BP	GO:0045766	positive regulation of angiogenesis	6/60	181/18723	2.43929e-05	0.000545696	0.000341474	RHOB/CXCR2/CXCL8/CHI3L1/SERPINE1/IL1A	6
BP	GO:1904018	positive regulation of vasculature development	6/60	181/18723	2.43929e-05	0.000545696	0.000341474	RHOB/CXCR2/CXCL8/CHI3L1/SERPINE1/IL1A	6
BP	GO:0018108	peptidyl-tyrosine phosphorylation	8/60	375/18723	2.47759e-05	0.00054861	0.000343297	ACE/KIT/CAV1/MET/EPHB2/FCGR1A/CSF2/ERBB2	8
BP	GO:0018212	peptidyl-tyrosine modification	8/60	378/18723	2.62263e-05	0.000574858	0.000359722	ACE/KIT/CAV1/MET/EPHB2/FCGR1A/CSF2/ERBB2	8
BP	GO:0050878	regulation of body fluid levels	8/60	379/18723	2.67253e-05	0.000579938	0.000362901	PLAU/CAV1/MET/EPHB2/SERPINE1/APOE/FGB/FGG	8
BP	GO:0008217	regulation of blood pressure	6/60	186/18723	2.84372e-05	0.000610978	0.000382324	ACE/ACE2/PTGS1/MME/ANPEP/CALCA	6
BP	GO:0002526	acute inflammatory response	5/60	112/18723	2.94227e-05	0.000625954	0.000391696	S100A8/CXCR2/IL1A/LBP/ELANE	5
BP	GO:0006869	lipid transport	8/60	398/18723	3.78366e-05	0.000793148	0.000496319	FABP2/ACE/APOB/SPP1/CAV1/APOE/LBP/RBP4	8
BP	GO:0032768	regulation of monooxygenase activity	4/60	59/18723	3.80126e-05	0.000793148	0.000496319	ATP2B4/CAV1/APOE/IL1A	4
BP	GO:0090026	positive regulation of monocyte chemotaxis	3/60	21/18723	3.99366e-05	0.000825355	0.000516473	PLA2G7/CXCL10/SERPINE1	3
BP	GO:0031638	zymogen activation	4/60	60/18723	4.06306e-05	0.000831778	0.000520492	PLAU/SERPINE1/FGB/FGG	4
BP	GO:0032757	positive regulation of interleukin-8 production	4/60	62/18723	4.62592e-05	0.000932307	0.000583399	CHI3L1/SERPINE1/LBP/ELANE	4
BP	GO:0051701	biological process involved in interaction with host	6/60	203/18723	4.64005e-05	0.000932307	0.000583399	ACE2/NCAM1/ANPEP/CXCL8/CAV1/HAVCR1	6
BP	GO:0016032	viral process	8/60	415/18723	5.08327e-05	0.00101199	0.000633261	ACE2/NCAM1/LTF/ANPEP/CXCL8/CAV1/APOE/HAVCR1	8
BP	GO:0003081	regulation of systemic arterial blood pressure by renin-angiotensin	3/60	23/18723	5.29366e-05	0.00104429	0.000653475	ACE/ACE2/MME	3
BP	GO:0032102	negative regulation of response to external stimulus	8/60	420/18723	5.52976e-05	0.00108104	0.000676471	SPP1/PLAU/LTF/SERPINE1/APOE/FGB/ELANE/FGG	8
BP	GO:0016486	peptide hormone processing	3/60	24/18723	6.03611e-05	0.00115915	0.000725345	ACE/ACE2/MME	3
BP	GO:0090023	positive regulation of neutrophil chemotaxis	3/60	24/18723	6.03611e-05	0.00115915	0.000725345	CXCR2/CXCL8/LBP	3
BP	GO:0051651	maintenance of location in cell	6/60	214/18723	6.22157e-05	0.00118428	0.000741074	S100A9/S100A8/CAV1/CXCL10/APOE/ALB	6
BP	GO:0140448	signaling receptor ligand precursor processing	3/60	25/18723	6.84359e-05	0.00129135	0.000808076	ACE/ACE2/MME	3
BP	GO:0097191	extrinsic apoptotic signaling pathway	6/60	219/18723	7.07005e-05	0.00132259	0.000827619	CAV1/SERPINE1/IL1A/CSF2/FGB/FGG	6
BP	GO:0002548	monocyte chemotaxis	4/60	70/18723	7.45948e-05	0.00138351	0.000865742	PLA2G7/CXCL10/SERPINE1/CALCA	4
BP	GO:0034114	regulation of heterotypic cell-cell adhesion	3/60	26/18723	7.7186e-05	0.00141944	0.000888225	IL1RN/FGB/FGG	3
BP	GO:0051235	maintenance of location	7/60	327/18723	8.11616e-05	0.00148	0.000926125	APOB/S100A9/S100A8/CAV1/CXCL10/APOE/ALB	7
BP	GO:0043903	regulation of biological process involved in symbiotic interaction	4/60	72/18723	8.32995e-05	0.00150633	0.000942599	LTF/CXCL8/CAV1/CXCL6	4
BP	GO:0071624	positive regulation of granulocyte chemotaxis	3/60	27/18723	8.66365e-05	0.00153137	0.000958265	CXCR2/CXCL8/LBP	3
BP	GO:0010876	lipid localization	8/60	448/18723	8.6801e-05	0.00153137	0.000958265	FABP2/ACE/APOB/SPP1/CAV1/APOE/LBP/RBP4	8
BP	GO:0022407	regulation of cell-cell adhesion	8/60	448/18723	8.6801e-05	0.00153137	0.000958265	IL1RN/ZBTB16/CAV1/IL1A/ERBB2/FGB/ELANE/FGG	8
BP	GO:0050729	positive regulation of inflammatory response	5/60	142/18723	9.13257e-05	0.0015982	0.00100009	S100A9/S100A8/PLA2G7/SERPINE1/LBP	5
BP	GO:0062012	regulation of small molecule metabolic process	7/60	334/18723	9.26364e-05	0.00160817	0.00100632	KAT2B/APOB/GPT/ATP2B4/KIT/CAV1/APOE	7
BP	GO:0034123	positive regulation of toll-like receptor signaling pathway	3/60	28/18723	9.68119e-05	0.00165396	0.00103498	LTF/CAV1/LBP	3
BP	GO:1902624	positive regulation of neutrophil migration	3/60	28/18723	9.68119e-05	0.00165396	0.00103498	CXCR2/CXCL8/LBP	3
BP	GO:0046718	viral entry into host cell	5/60	144/18723	9.7561e-05	0.00165396	0.00103498	ACE2/NCAM1/ANPEP/CAV1/HAVCR1	5
BP	GO:0001655	urogenital system development	7/60	338/18723	9.97666e-05	0.00167824	0.00105017	ACE/ADAMTS1/ZBTB16/MME/CXCR2/EPHB2/RBP4	7
BP	GO:0090025	regulation of monocyte chemotaxis	3/60	29/18723	0.000107737	0.00179837	0.00112535	PLA2G7/CXCL10/SERPINE1	3
BP	GO:0016525	negative regulation of angiogenesis	5/60	149/18723	0.000114584	0.00189808	0.00118774	ADAMTS1/KLF2/ATP2B4/CXCL10/SERPINE1	5
BP	GO:0001819	positive regulation of cytokine production	8/60	467/18723	0.000115725	0.00190245	0.00119047	KIT/CHI3L1/EPHB2/SERPINE1/IL1A/CSF2/LBP/ELANE	8
BP	GO:2000181	negative regulation of blood vessel morphogenesis	5/60	151/18723	0.000121998	0.00199049	0.00124556	ADAMTS1/KLF2/ATP2B4/CXCL10/SERPINE1	5
BP	GO:1901343	negative regulation of vasculature development	5/60	152/18723	0.00012584	0.00203785	0.0012752	ADAMTS1/KLF2/ATP2B4/CXCL10/SERPINE1	5
BP	GO:0031667	response to nutrient levels	8/60	474/18723	0.000128216	0.00206096	0.00128966	GDF15/GPT/SPP1/CXCL10/APOE/PRKCG/ALB/MPO	8
BP	GO:1902042	negative regulation of extrinsic apoptotic signaling pathway via death domain receptors	3/60	31/18723	0.00013193	0.00210506	0.00131726	SERPINE1/FGB/FGG	3
BP	GO:0043410	positive regulation of MAPK cascade	8/60	480/18723	0.000139794	0.00221425	0.00138559	GDF15/KIT/CHI3L1/APOE/ERBB2/FGB/ELANE/FGG	8
BP	GO:0090022	regulation of neutrophil chemotaxis	3/60	32/18723	0.000145247	0.00228395	0.0014292	CXCR2/CXCL8/LBP	3
BP	GO:0097006	regulation of plasma lipoprotein particle levels	4/60	85/18723	0.000158937	0.00248124	0.00155266	APOB/PLA2G7/APOE/MPO	4
BP	GO:0007611	learning or memory	6/60	255/18723	0.000162792	0.00252327	0.00157896	MME/PRKAR2B/KIT/EPHB2/APOE/PRKCG	6
BP	GO:0002446	neutrophil mediated immunity	3/60	34/18723	0.000174436	0.00266568	0.00166807	ACE/CXCL6/ELANE	3
BP	GO:2000352	negative regulation of endothelial cell apoptotic process	3/60	34/18723	0.000174436	0.00266568	0.00166807	SERPINE1/FGB/FGG	3
BP	GO:0007159	leukocyte cell-cell adhesion	7/60	371/18723	0.000177424	0.00269238	0.00168478	ZBTB16/S100A9/S100A8/CAV1/IL1A/ERBB2/ELANE	7
BP	GO:0014910	regulation of smooth muscle cell migration	4/60	89/18723	0.000189838	0.00284877	0.00178264	ACE/ADAMTS1/PLAU/SERPINE1	4
BP	GO:0045907	positive regulation of vasoconstriction	3/60	35/18723	0.000190356	0.00284877	0.00178264	CAV1/FGB/FGG	3
BP	GO:0042119	neutrophil activation	3/60	36/18723	0.000207188	0.00307944	0.00192698	CXCR2/CXCL8/CXCL6	3
BP	GO:0001990	regulation of systemic arterial blood pressure by hormone	3/60	37/18723	0.000224956	0.00332079	0.00207801	ACE/ACE2/MME	3
BP	GO:0051702	biological process involved in interaction with symbiont	4/60	94/18723	0.000234291	0.00343521	0.00214961	LTF/APOE/CXCL6/ELANE	4
BP	GO:0048771	tissue remodeling	5/60	175/18723	0.000242793	0.00353598	0.00221267	ACE/SPP1/CAV1/IL1A/CALCA	5
BP	GO:0003073	regulation of systemic arterial blood pressure	4/60	96/18723	0.00025401	0.00367467	0.00229946	ACE/ACE2/MME/CALCA	4
BP	GO:0043405	regulation of MAP kinase activity	5/60	177/18723	0.000255905	0.00367757	0.00230127	KIT/CAV1/APOE/ERBB2/ELANE	5
BP	GO:0014909	smooth muscle cell migration	4/60	97/18723	0.000264304	0.00377329	0.00236117	ACE/ADAMTS1/PLAU/SERPINE1	4
BP	GO:0002444	myeloid leukocyte mediated immunity	4/60	99/18723	0.000285788	0.00402701	0.00251994	ACE/KIT/CXCL6/ELANE	4
BP	GO:0060291	long-term synaptic potentiation	4/60	99/18723	0.000285788	0.00402701	0.00251994	MME/EPHB2/APOE/PRKCG	4
BP	GO:0022409	positive regulation of cell-cell adhesion	6/60	284/18723	0.000290964	0.0040735	0.00254902	ZBTB16/CAV1/IL1A/FGB/ELANE/FGG	6
BP	GO:1902622	regulation of neutrophil migration	3/60	41/18723	0.000305829	0.00425416	0.00266207	CXCR2/CXCL8/LBP	3
BP	GO:0032677	regulation of interleukin-8 production	4/60	102/18723	0.000320326	0.00442744	0.0027705	CHI3L1/SERPINE1/LBP/ELANE	4
BP	GO:0032637	interleukin-8 production	4/60	103/18723	0.000332476	0.00456628	0.00285739	CHI3L1/SERPINE1/LBP/ELANE	4
BP	GO:0036230	granulocyte activation	3/60	43/18723	0.000352448	0.00481013	0.00300998	CXCR2/CXCL8/CXCL6	3
BP	GO:0050890	cognition	6/60	296/18723	0.000362872	0.00492145	0.00307964	MME/PRKAR2B/KIT/EPHB2/APOE/PRKCG	6
BP	GO:0002793	positive regulation of peptide secretion	4/60	106/18723	0.000370906	0.0049683	0.00310895	S100A8/RBP4/FGB/FGG	4
BP	GO:0035821	modulation of process of other organism	4/60	106/18723	0.000370906	0.0049683	0.00310895	S100A9/LTF/APOE/CXCL6	4
BP	GO:0062208	positive regulation of pattern recognition receptor signaling pathway	3/60	44/18723	0.000377377	0.00502397	0.00314379	LTF/CAV1/LBP	3
BP	GO:0051341	regulation of oxidoreductase activity	4/60	107/18723	0.000384393	0.00508618	0.00318272	ATP2B4/CAV1/APOE/IL1A	4
BP	GO:0072001	renal system development	6/60	302/18723	0.000403696	0.00530922	0.00332229	ACE/ADAMTS1/ZBTB16/MME/CXCR2/RBP4	6
BP	GO:0071674	mononuclear cell migration	5/60	196/18723	0.000409059	0.00534734	0.00334614	CXCR2/PLA2G7/CXCL10/SERPINE1/CALCA	5
BP	GO:0006939	smooth muscle contraction	4/60	110/18723	0.00042696	0.00546405	0.00341917	ATP2B4/KIT/CAV1/CALCA	4
BP	GO:0014812	muscle cell migration	4/60	110/18723	0.00042696	0.00546405	0.00341917	ACE/ADAMTS1/PLAU/SERPINE1	4
BP	GO:1905954	positive regulation of lipid localization	4/60	110/18723	0.00042696	0.00546405	0.00341917	APOB/SPP1/CAV1/APOE	4
BP	GO:0048167	regulation of synaptic plasticity	5/60	198/18723	0.000428491	0.00546405	0.00341917	MME/KIT/EPHB2/APOE/PRKCG	5
BP	GO:1900271	regulation of long-term synaptic potentiation	3/60	46/18723	0.000430577	0.00546405	0.00341917	MME/EPHB2/APOE	3
BP	GO:0033080	immature T cell proliferation in thymus	2/60	10/18723	0.000447003	0.00553118	0.00346118	IL1A/ERBB2	2
BP	GO:0072378	blood coagulation, fibrin clot formation	2/60	10/18723	0.000447003	0.00553118	0.00346118	FGB/FGG	2
BP	GO:2000169	regulation of peptidyl-cysteine S-nitrosylation	2/60	10/18723	0.000447003	0.00553118	0.00346118	ACE/ATP2B4	2
BP	GO:0006909	phagocytosis	6/60	308/18723	0.000448033	0.00553118	0.00346118	MET/PRKCG/FCGR1A/HAVCR1/LBP/ELANE	6
BP	GO:0071902	positive regulation of protein serine/threonine kinase activity	5/60	200/18723	0.000448612	0.00553118	0.00346118	ATP2B4/KIT/LTF/ERBB2/ELANE	5
BP	GO:0070372	regulation of ERK1 and ERK2 cascade	6/60	309/18723	0.000455779	0.00556307	0.00348114	CHI3L1/EPHB2/APOE/ERBB2/FGB/FGG	6
BP	GO:0003044	regulation of systemic arterial blood pressure mediated by a chemical signal	3/60	47/18723	0.000458889	0.00556307	0.00348114	ACE/ACE2/MME	3
BP	GO:0042311	vasodilation	3/60	47/18723	0.000458889	0.00556307	0.00348114	KLF2/APOE/CALCA	3
BP	GO:0051047	positive regulation of secretion	6/60	310/18723	0.000463629	0.0055893	0.00349755	S100A8/SPP1/IL1A/RBP4/FGB/FGG	6
BP	GO:0045785	positive regulation of cell adhesion	7/60	437/18723	0.00047788	0.00572928	0.00358514	ZBTB16/CAV1/IL1A/ERBB2/FGB/ELANE/FGG	7
BP	GO:0048168	regulation of neuronal synaptic plasticity	3/60	49/18723	0.000519038	0.00615471	0.00385136	KIT/EPHB2/APOE	3
BP	GO:1902041	regulation of extrinsic apoptotic signaling pathway via death domain receptors	3/60	49/18723	0.000519038	0.00615471	0.00385136	SERPINE1/FGB/FGG	3
BP	GO:0006979	response to oxidative stress	7/60	446/18723	0.000539523	0.00629312	0.00393797	RHOB/PTGS1/KLF2/MMP3/MET/APOE/MPO	7
BP	GO:0033083	regulation of immature T cell proliferation	2/60	11/18723	0.00054521	0.00629312	0.00393797	IL1A/ERBB2	2
BP	GO:0042447	hormone catabolic process	2/60	11/18723	0.00054521	0.00629312	0.00393797	ACE/SPP1	2
BP	GO:0070944	neutrophil-mediated killing of bacterium	2/60	11/18723	0.00054521	0.00629312	0.00393797	CXCL6/ELANE	2
BP	GO:0071679	commissural neuron axon guidance	2/60	11/18723	0.00054521	0.00629312	0.00393797	NCAM1/EPHB2	2
BP	GO:1904036	negative regulation of epithelial cell apoptotic process	3/60	50/18723	0.000550914	0.0063253	0.00395811	SERPINE1/FGB/FGG	3
BP	GO:0006874	cellular calcium ion homeostasis	7/60	448/18723	0.000554047	0.0063278	0.00395967	ATP2B4/CXCR2/CAV1/CXCL10/APOE/CALCA/ELANE	7
BP	GO:0071622	regulation of granulocyte chemotaxis	3/60	51/18723	0.000584016	0.00660852	0.00413533	CXCR2/CXCL8/LBP	3
BP	GO:0006469	negative regulation of protein kinase activity	5/60	212/18723	0.000584717	0.00660852	0.00413533	KAT2B/PRKAR2B/CAV1/EPHB2/APOE	5
BP	GO:0071901	negative regulation of protein serine/threonine kinase activity	4/60	120/18723	0.000593224	0.00666993	0.00417376	KAT2B/PRKAR2B/CAV1/APOE	4
BP	GO:0009314	response to radiation	7/60	456/18723	0.000615299	0.00688247	0.00430676	RHOB/MME/KIT/MMP3/CXCL10/MMP1/ELANE	7
BP	GO:0070371	ERK1 and ERK2 cascade	6/60	330/18723	0.000644074	0.00695653	0.0043531	CHI3L1/EPHB2/APOE/ERBB2/FGB/FGG	6
BP	GO:0055074	calcium ion homeostasis	7/60	460/18723	0.000647886	0.00695653	0.0043531	ATP2B4/CXCR2/CAV1/CXCL10/APOE/CALCA/ELANE	7
BP	GO:0001976	nervous system process involved in regulation of systemic arterial blood pressure	2/60	12/18723	0.000652904	0.00695653	0.0043531	ACE2/CALCA	2
BP	GO:0010623	programmed cell death involved in cell development	2/60	12/18723	0.000652904	0.00695653	0.0043531	KIT/IL1A	2
BP	GO:0033079	immature T cell proliferation	2/60	12/18723	0.000652904	0.00695653	0.0043531	IL1A/ERBB2	2
BP	GO:0034145	positive regulation of toll-like receptor 4 signaling pathway	2/60	12/18723	0.000652904	0.00695653	0.0043531	LTF/LBP	2
BP	GO:0051001	negative regulation of nitric-oxide synthase activity	2/60	12/18723	0.000652904	0.00695653	0.0043531	ATP2B4/CAV1	2
BP	GO:0070943	neutrophil-mediated killing of symbiont cell	2/60	12/18723	0.000652904	0.00695653	0.0043531	CXCL6/ELANE	2
BP	GO:0072376	protein activation cascade	2/60	12/18723	0.000652904	0.00695653	0.0043531	FGB/FGG	2
BP	GO:0045744	negative regulation of G protein-coupled receptor signaling pathway	3/60	53/18723	0.000653978	0.00695653	0.0043531	ATP2B4/CXCL8/MET	3
BP	GO:0042445	hormone metabolic process	5/60	218/18723	0.000663394	0.00702227	0.00439424	ACE/ACE2/MME/SPP1/RBP4	5
BP	GO:0062197	cellular response to chemical stress	6/60	337/18723	0.000718696	0.00754876	0.0047237	RHOB/KLF2/MMP3/CAV1/MET/MPO	6
BP	GO:0000302	response to reactive oxygen species	5/60	222/18723	0.000720089	0.00754876	0.0047237	RHOB/KLF2/MET/APOE/MPO	5
BP	GO:2001234	negative regulation of apoptotic signaling pathway	5/60	224/18723	0.000749761	0.00782202	0.00489469	SERPINE1/IL1A/CSF2/FGB/FGG	5
BP	GO:0060347	heart trabecula formation	2/60	13/18723	0.000770023	0.00795691	0.0049791	ADAMTS1/RBP4	2
BP	GO:0070486	leukocyte aggregation	2/60	13/18723	0.000770023	0.00795691	0.0049791	S100A9/S100A8	2
BP	GO:0046777	protein autophosphorylation	5/60	227/18723	0.000795973	0.00818607	0.0051225	ACE/KIT/CAV1/PRKCG/ERBB2	5
BP	GO:0071356	cellular response to tumor necrosis factor	5/60	229/18723	0.000827943	0.0084747	0.00530311	APOB/KLF2/CXCL8/CHI3L1/CALCA	5
BP	GO:2001244	positive regulation of intrinsic apoptotic signaling pathway	3/60	58/18723	0.000851665	0.00867659	0.00542945	S100A9/S100A8/CAV1	3
BP	GO:0046887	positive regulation of hormone secretion	4/60	133/18723	0.000872235	0.00884462	0.00553459	SPP1/RBP4/FGB/FGG	4
BP	GO:2000351	regulation of endothelial cell apoptotic process	3/60	59/18723	0.000895254	0.00896509	0.00560998	SERPINE1/FGB/FGG	3
BP	GO:0070942	neutrophil mediated cytotoxicity	2/60	14/18723	0.000896509	0.00896509	0.00560998	CXCL6/ELANE	2
BP	GO:0086103	G protein-coupled receptor signaling pathway involved in heart process	2/60	14/18723	0.000896509	0.00896509	0.00560998	ATP2B4/CAV1	2
BP	GO:0019731	antibacterial humoral response	3/60	60/18723	0.000940234	0.00935921	0.0058566	LTF/FGB/ELANE	3
BP	GO:0033673	negative regulation of kinase activity	5/60	237/18723	0.000965503	0.00956686	0.00598654	KAT2B/PRKAR2B/CAV1/EPHB2/APOE	5
BP	GO:0050714	positive regulation of protein secretion	4/60	137/18723	0.000974005	0.00960723	0.0060118	IL1A/RBP4/FGB/FGG	4
BP	GO:0034113	heterotypic cell-cell adhesion	3/60	61/18723	0.000986623	0.00968766	0.00606213	IL1RN/FGB/FGG	3
BP	GO:0009306	protein secretion	6/60	359/18723	0.00099761	0.00975141	0.00610202	IL1RN/APOE/IL1A/RBP4/FGB/FGG	6
BP	GO:0035592	establishment of protein localization to extracellular region	6/60	360/18723	0.00101202	0.0098479	0.0061624	IL1RN/APOE/IL1A/RBP4/FGB/FGG	6
BP	GO:0002679	respiratory burst involved in defense response	2/60	15/18723	0.0010323	0.00988868	0.00618792	LBP/MPO	2
BP	GO:0042159	lipoprotein catabolic process	2/60	15/18723	0.0010323	0.00988868	0.00618792	APOB/APOE	2
BP	GO:0044406	adhesion of symbiont to host	2/60	15/18723	0.0010323	0.00988868	0.00618792	ACE2/LTF	2
BP	GO:0045428	regulation of nitric oxide biosynthetic process	3/60	62/18723	0.00103444	0.00988868	0.00618792	KLF2/ATP2B4/CAV1	3
BP	GO:0060047	heart contraction	5/60	241/18723	0.00104034	0.0099015	0.00619595	ACE/ACE2/ATP2B4/CAV1/CALCA	5
BP	GO:0002790	peptide secretion	5/60	242/18723	0.00105971	0.0100418	0.00628372	IL1RN/S100A8/RBP4/FGB/FGG	5
BP	GO:0022617	extracellular matrix disassembly	3/60	63/18723	0.0010837	0.0102244	0.00639802	MMP3/MMP1/ELANE	3
BP	GO:0006898	receptor-mediated endocytosis	5/60	244/18723	0.00109924	0.0103262	0.00646171	CXCR2/CXCL8/CAV1/SERPINE1/APOE	5
BP	GO:0071692	protein localization to extracellular region	6/60	368/18723	0.00113316	0.01052	0.00658297	IL1RN/APOE/IL1A/RBP4/FGB/FGG	6
BP	GO:0006940	regulation of smooth muscle contraction	3/60	64/18723	0.00113441	0.01052	0.00658297	KIT/CAV1/CALCA	3
BP	GO:0080164	regulation of nitric oxide metabolic process	3/60	64/18723	0.00113441	0.01052	0.00658297	KLF2/ATP2B4/CAV1	3
BP	GO:0034116	positive regulation of heterotypic cell-cell adhesion	2/60	16/18723	0.00117735	0.0107738	0.00674179	FGB/FGG	2
BP	GO:0045722	positive regulation of gluconeogenesis	2/60	16/18723	0.00117735	0.0107738	0.00674179	KAT2B/GPT	2
BP	GO:0051238	sequestering of metal ion	2/60	16/18723	0.00117735	0.0107738	0.00674179	S100A9/S100A8	2
BP	GO:0071677	positive regulation of mononuclear cell migration	3/60	65/18723	0.00118661	0.0107738	0.00674179	PLA2G7/CXCL10/SERPINE1	3
BP	GO:0072577	endothelial cell apoptotic process	3/60	65/18723	0.00118661	0.0107738	0.00674179	SERPINE1/FGB/FGG	3
BP	GO:0010038	response to metal ion	6/60	373/18723	0.00121434	0.0109797	0.00687063	S100A8/KIT/CAV1/IL1A/FGB/FGG	6
BP	GO:0050918	positive chemotaxis	3/60	66/18723	0.00124029	0.0111678	0.00698833	CXCL8/MET/CXCL10	3
BP	GO:0003015	heart process	5/60	251/18723	0.00124628	0.0111754	0.00699307	ACE/ACE2/ATP2B4/CAV1/CALCA	5
BP	GO:0090257	regulation of muscle system process	5/60	252/18723	0.00126842	0.0113271	0.007088	ACE2/ATP2B4/KIT/CAV1/CALCA	5
BP	GO:0034612	response to tumor necrosis factor	5/60	253/18723	0.00129085	0.0114743	0.00718015	APOB/KLF2/CXCL8/CHI3L1/CALCA	5
BP	GO:0050435	amyloid-beta metabolic process	3/60	67/18723	0.00129549	0.0114743	0.00718015	ACE/MME/APOE	3
BP	GO:0009411	response to UV	4/60	149/18723	0.00132922	0.0116513	0.00729089	MME/MMP3/MMP1/ELANE	4
BP	GO:0043117	positive regulation of vascular permeability	2/60	17/18723	0.00133158	0.0116513	0.00729089	CXCR2/APOE	2
BP	GO:0090399	replicative senescence	2/60	17/18723	0.00133158	0.0116513	0.00729089	MME/SERPINE1	2
BP	GO:0031640	killing of cells of other organism	3/60	68/18723	0.00135221	0.0117843	0.00737412	LTF/CXCL6/ELANE	3
BP	GO:0033344	cholesterol efflux	3/60	69/18723	0.00141047	0.0122429	0.00766106	APOB/CAV1/APOE	3
BP	GO:0051092	positive regulation of NF-kappaB transcription factor activity	4/60	152/18723	0.00143049	0.0123672	0.00773885	S100A9/S100A8/LTF/CAV1	4
BP	GO:0051091	positive regulation of DNA-binding transcription factor activity	5/60	260/18723	0.00145617	0.0125392	0.00784653	S100A9/S100A8/KIT/LTF/CAV1	5
BP	GO:0002544	chronic inflammatory response	2/60	18/18723	0.00149494	0.0127717	0.00799201	S100A9/S100A8	2
BP	GO:0032769	negative regulation of monooxygenase activity	2/60	18/18723	0.00149494	0.0127717	0.00799201	ATP2B4/CAV1	2
BP	GO:0033555	multicellular organismal response to stress	3/60	71/18723	0.00153167	0.012978	0.00812106	APOE/PRKCG/CALCA	3
BP	GO:0061515	myeloid cell development	3/60	71/18723	0.00153167	0.012978	0.00812106	KLF2/KIT/LTF	3
BP	GO:0034614	cellular response to reactive oxygen species	4/60	155/18723	0.00153702	0.012978	0.00812106	RHOB/KLF2/MET/MPO	4
BP	GO:0015833	peptide transport	5/60	264/18723	0.00155738	0.0130483	0.00816511	IL1RN/S100A8/RBP4/FGB/FGG	5
BP	GO:0050730	regulation of peptidyl-tyrosine phosphorylation	5/60	264/18723	0.00155738	0.0130483	0.00816511	ACE/KIT/CAV1/FCGR1A/CSF2	5
BP	GO:0001894	tissue homeostasis	5/60	268/18723	0.00166369	0.0135513	0.00847986	SPP1/LTF/ALB/RBP4/CALCA	5
BP	GO:0050708	regulation of protein secretion	5/60	268/18723	0.00166369	0.0135513	0.00847986	APOE/IL1A/RBP4/FGB/FGG	5
BP	GO:0051348	negative regulation of transferase activity	5/60	268/18723	0.00166369	0.0135513	0.00847986	KAT2B/PRKAR2B/CAV1/EPHB2/APOE	5
BP	GO:0010544	negative regulation of platelet activation	2/60	19/18723	0.00166738	0.0135513	0.00847986	APOE/FGG	2
BP	GO:0010744	positive regulation of macrophage derived foam cell differentiation	2/60	19/18723	0.00166738	0.0135513	0.00847986	APOB/CSF2	2
BP	GO:0045019	negative regulation of nitric oxide biosynthetic process	2/60	19/18723	0.00166738	0.0135513	0.00847986	ATP2B4/CAV1	2
BP	GO:1901739	regulation of myoblast fusion	2/60	19/18723	0.00166738	0.0135513	0.00847986	GDF15/CXCL10	2
BP	GO:1904406	negative regulation of nitric oxide metabolic process	2/60	19/18723	0.00166738	0.0135513	0.00847986	ATP2B4/CAV1	2
BP	GO:0002437	inflammatory response to antigenic stimulus	3/60	74/18723	0.00172541	0.0139706	0.00874223	IL1RN/CXCR2/ELANE	3
BP	GO:0006094	gluconeogenesis	3/60	75/18723	0.00179323	0.0144122	0.00901856	KAT2B/GPT/RBP4	3
BP	GO:0034121	regulation of toll-like receptor signaling pathway	3/60	75/18723	0.00179323	0.0144122	0.00901856	LTF/CAV1/LBP	3
BP	GO:0003159	morphogenesis of an endothelium	2/60	20/18723	0.00184883	0.0146958	0.00919603	RHOB/CXCL10	2
BP	GO:0061154	endothelial tube morphogenesis	2/60	20/18723	0.00184883	0.0146958	0.00919603	RHOB/CXCL10	2
BP	GO:2000479	regulation of cAMP-dependent protein kinase activity	2/60	20/18723	0.00184883	0.0146958	0.00919603	PRKAR2B/ATP2B4	2
BP	GO:0006809	nitric oxide biosynthetic process	3/60	76/18723	0.00186269	0.014752	0.00923116	KLF2/ATP2B4/CAV1	3
BP	GO:0050806	positive regulation of synaptic transmission	4/60	164/18723	0.00188968	0.0149113	0.00933085	MME/EPHB2/APOE/PRKCG	4
BP	GO:0002696	positive regulation of leukocyte activation	6/60	409/18723	0.0019384	0.0152403	0.00953675	ZBTB16/CAV1/EPHB2/IL1A/HAVCR1/LBP	6
BP	GO:0031349	positive regulation of defense response	5/60	278/18723	0.00195278	0.015298	0.00957283	S100A9/S100A8/PLA2G7/SERPINE1/LBP	5
BP	GO:0043112	receptor metabolic process	4/60	166/18723	0.00197505	0.0154168	0.00964716	CXCR2/CXCL8/CAV1/APOE	4
BP	GO:0019319	hexose biosynthetic process	3/60	78/18723	0.00200662	0.015607	0.00976621	KAT2B/GPT/RBP4	3
BP	GO:0038083	peptidyl-tyrosine autophosphorylation	2/60	21/18723	0.00203924	0.0158041	0.00988954	ACE/CAV1	2
BP	GO:1903532	positive regulation of secretion by cell	5/60	282/18723	0.00207815	0.0160484	0.0100424	SPP1/IL1A/RBP4/FGB/FGG	5
BP	GO:0006937	regulation of muscle contraction	4/60	169/18723	0.00210807	0.0162216	0.0101508	ACE2/KIT/CAV1/CALCA	4
BP	GO:0015850	organic hydroxy compound transport	5/60	284/18723	0.002143	0.0164322	0.0102826	APOB/SPP1/CAV1/APOE/RBP4	5
BP	GO:0050867	positive regulation of cell activation	6/60	420/18723	0.00221437	0.0168085	0.010518	ZBTB16/CAV1/EPHB2/IL1A/HAVCR1/LBP	6
BP	GO:0046209	nitric oxide metabolic process	3/60	81/18723	0.00223519	0.0168085	0.010518	KLF2/ATP2B4/CAV1	3
BP	GO:0045540	regulation of cholesterol biosynthetic process	2/60	22/18723	0.00223855	0.0168085	0.010518	APOB/APOE	2
BP	GO:0048169	regulation of long-term neuronal synaptic plasticity	2/60	22/18723	0.00223855	0.0168085	0.010518	KIT/EPHB2	2
BP	GO:0060343	trabecula formation	2/60	22/18723	0.00223855	0.0168085	0.010518	ADAMTS1/RBP4	2
BP	GO:0106118	regulation of sterol biosynthetic process	2/60	22/18723	0.00223855	0.0168085	0.010518	APOB/APOE	2
BP	GO:0034599	cellular response to oxidative stress	5/60	288/18723	0.00227712	0.017021	0.0106511	RHOB/KLF2/MMP3/MET/MPO	5
BP	GO:0010469	regulation of signaling receptor activity	4/60	173/18723	0.0022949	0.017021	0.0106511	ACE2/PLAU/EPHB2/SERPINE1	4
BP	GO:0051099	positive regulation of binding	4/60	173/18723	0.0022949	0.017021	0.0106511	ACE/CAV1/MET/APOE	4
BP	GO:0008625	extrinsic apoptotic signaling pathway via death domain receptors	3/60	82/18723	0.00231482	0.017021	0.0106511	SERPINE1/FGB/FGG	3
BP	GO:0046364	monosaccharide biosynthetic process	3/60	82/18723	0.00231482	0.017021	0.0106511	KAT2B/GPT/RBP4	3
BP	GO:2001057	reactive nitrogen species metabolic process	3/60	82/18723	0.00231482	0.017021	0.0106511	KLF2/ATP2B4/CAV1	3
BP	GO:0048608	reproductive structure development	6/60	424/18723	0.00232177	0.017021	0.0106511	ADAMTS1/MME/SPP1/KIT/CSF2/RBP4	6
BP	GO:0050886	endocrine process	3/60	83/18723	0.00239619	0.0174533	0.0109216	ACE/ACE2/MME	3
BP	GO:0048568	embryonic organ development	6/60	427/18723	0.00240486	0.0174533	0.0109216	MTHFD1L/KIT/CXCL8/EPHB2/CSF2/RBP4	6
BP	GO:0061458	reproductive system development	6/60	427/18723	0.00240486	0.0174533	0.0109216	ADAMTS1/MME/SPP1/KIT/CSF2/RBP4	6
BP	GO:0043931	ossification involved in bone maturation	2/60	23/18723	0.0024467	0.0175696	0.0109943	ZBTB16/LTF	2
BP	GO:0060353	regulation of cell adhesion molecule production	2/60	23/18723	0.0024467	0.0175696	0.0109943	CXCL8/CAV1	2
BP	GO:1900273	positive regulation of long-term synaptic potentiation	2/60	23/18723	0.0024467	0.0175696	0.0109943	MME/EPHB2	2
BP	GO:0001822	kidney development	5/60	293/18723	0.00245327	0.0175696	0.0109943	ACE/ADAMTS1/ZBTB16/MME/CXCR2	5
BP	GO:0032370	positive regulation of lipid transport	3/60	84/18723	0.00247931	0.0176977	0.0110745	SPP1/CAV1/APOE	3
BP	GO:0030324	lung development	4/60	177/18723	0.00249286	0.0177361	0.0110985	KLF2/MME/CHI3L1/RBP4	4
BP	GO:0046879	hormone secretion	5/60	295/18723	0.00252644	0.0179163	0.0112112	IL1RN/SPP1/RBP4/FGB/FGG	5
BP	GO:0032092	positive regulation of protein binding	3/60	85/18723	0.00256421	0.018066	0.0113049	ACE/CAV1/APOE	3
BP	GO:0042509	regulation of tyrosine phosphorylation of STAT protein	3/60	85/18723	0.00256421	0.018066	0.0113049	KIT/CAV1/CSF2	3
BP	GO:0010720	positive regulation of cell development	5/60	298/18723	0.00263916	0.0185339	0.0115977	MME/KIT/EPHB2/FGB/FGG	5
BP	GO:0002021	response to dietary excess	2/60	24/18723	0.00266364	0.0185855	0.0116301	GDF15/APOE	2
BP	GO:0002438	acute inflammatory response to antigenic stimulus	2/60	24/18723	0.00266364	0.0185855	0.0116301	CXCR2/ELANE	2
BP	GO:0030323	respiratory tube development	4/60	181/18723	0.00270229	0.0186158	0.011649	KLF2/MME/CHI3L1/RBP4	4
BP	GO:0032640	tumor necrosis factor production	4/60	181/18723	0.00270229	0.0186158	0.011649	LTF/EPHB2/IL1A/LBP	4
BP	GO:0032680	regulation of tumor necrosis factor production	4/60	181/18723	0.00270229	0.0186158	0.011649	LTF/EPHB2/IL1A/LBP	4
BP	GO:1905952	regulation of lipid localization	4/60	181/18723	0.00270229	0.0186158	0.011649	APOB/SPP1/CAV1/APOE	4
BP	GO:0019915	lipid storage	3/60	87/18723	0.00273934	0.0187157	0.0117115	APOB/CAV1/APOE	3
BP	GO:1901606	alpha-amino acid catabolic process	3/60	87/18723	0.00273934	0.0187157	0.0117115	GPT/ATP2B4/IDO1	3
BP	GO:0030198	extracellular matrix organization	5/60	301/18723	0.00275549	0.0187157	0.0117115	ADAMTS1/MMP3/CAV1/MMP1/ELANE	5
BP	GO:0042886	amide transport	5/60	301/18723	0.00275549	0.0187157	0.0117115	IL1RN/S100A8/RBP4/FGB/FGG	5
BP	GO:0050804	modulation of chemical synaptic transmission	6/60	439/18723	0.00275992	0.0187157	0.0117115	MME/PRKAR2B/KIT/EPHB2/APOE/PRKCG	6
BP	GO:0099177	regulation of trans-synaptic signaling	6/60	440/18723	0.00279119	0.0188364	0.011787	MME/PRKAR2B/KIT/EPHB2/APOE/PRKCG	6
BP	GO:0043062	extracellular structure organization	5/60	302/18723	0.00279508	0.0188364	0.011787	ADAMTS1/MMP3/CAV1/MMP1/ELANE	5
BP	GO:0007260	tyrosine phosphorylation of STAT protein	3/60	88/18723	0.00282961	0.0189297	0.0118454	KIT/CAV1/CSF2	3
BP	GO:0007162	negative regulation of cell adhesion	5/60	303/18723	0.00283509	0.0189297	0.0118454	IL1RN/EPHB2/SERPINE1/ERBB2/FGG	5
BP	GO:0051222	positive regulation of protein transport	5/60	303/18723	0.00283509	0.0189297	0.0118454	IL1A/ERBB2/RBP4/FGB/FGG	5
BP	GO:0045229	external encapsulating structure organization	5/60	304/18723	0.00287551	0.0191406	0.0119774	ADAMTS1/MMP3/CAV1/MMP1/ELANE	5
BP	GO:0009914	hormone transport	5/60	306/18723	0.0029576	0.0196002	0.012265	IL1RN/SPP1/RBP4/FGB/FGG	5
BP	GO:0071478	cellular response to radiation	4/60	186/18723	0.00298068	0.0196002	0.012265	RHOB/MME/MMP3/MMP1	4
BP	GO:0071706	tumor necrosis factor superfamily cytokine production	4/60	186/18723	0.00298068	0.0196002	0.012265	LTF/EPHB2/IL1A/LBP	4
BP	GO:1903555	regulation of tumor necrosis factor superfamily cytokine production	4/60	186/18723	0.00298068	0.0196002	0.012265	LTF/EPHB2/IL1A/LBP	4
BP	GO:0034644	cellular response to UV	3/60	90/18723	0.00301561	0.0197105	0.012334	MME/MMP3/MMP1	3
BP	GO:0061097	regulation of protein tyrosine kinase activity	3/60	90/18723	0.00301561	0.0197105	0.012334	ACE/CAV1/FCGR1A	3
BP	GO:0002026	regulation of the force of heart contraction	2/60	26/18723	0.00312366	0.0200542	0.0125491	ATP2B4/CAV1	2
BP	GO:0006706	steroid catabolic process	2/60	26/18723	0.00312366	0.0200542	0.0125491	SPP1/APOE	2
BP	GO:0010875	positive regulation of cholesterol efflux	2/60	26/18723	0.00312366	0.0200542	0.0125491	CAV1/APOE	2
BP	GO:0042537	benzene-containing compound metabolic process	2/60	26/18723	0.00312366	0.0200542	0.0125491	IDO1/GSTM1	2
BP	GO:0060352	cell adhesion molecule production	2/60	26/18723	0.00312366	0.0200542	0.0125491	CXCL8/CAV1	2
BP	GO:0070977	bone maturation	2/60	26/18723	0.00312366	0.0200542	0.0125491	ZBTB16/LTF	2
BP	GO:0060249	anatomical structure homeostasis	5/60	314/18723	0.00330301	0.0211432	0.0132305	SPP1/LTF/ALB/RBP4/CALCA	5
BP	GO:0007263	nitric oxide mediated signal transduction	2/60	27/18723	0.00336662	0.021299	0.013328	ATP2B4/APOE	2
BP	GO:0034143	regulation of toll-like receptor 4 signaling pathway	2/60	27/18723	0.00336662	0.021299	0.013328	LTF/LBP	2
BP	GO:0034377	plasma lipoprotein particle assembly	2/60	27/18723	0.00336662	0.021299	0.013328	APOB/APOE	2
BP	GO:0060142	regulation of syncytium formation by plasma membrane fusion	2/60	27/18723	0.00336662	0.021299	0.013328	GDF15/CXCL10	2
BP	GO:0050731	positive regulation of peptidyl-tyrosine phosphorylation	4/60	193/18723	0.00340257	0.0214639	0.0134312	ACE/KIT/FCGR1A/CSF2	4
BP	GO:0070661	leukocyte proliferation	5/60	318/18723	0.00348624	0.0219279	0.0137216	ACE/KIT/EPHB2/IL1A/ERBB2	5
BP	GO:0007204	positive regulation of cytosolic calcium ion concentration	5/60	319/18723	0.00353317	0.022095	0.0138261	ATP2B4/CXCR2/CAV1/CXCL10/CALCA	5
BP	GO:1904951	positive regulation of establishment of protein localization	5/60	319/18723	0.00353317	0.022095	0.0138261	IL1A/ERBB2/RBP4/FGB/FGG	5
BP	GO:0009416	response to light stimulus	5/60	320/18723	0.00358055	0.0223021	0.0139557	MME/KIT/MMP3/MMP1/ELANE	5
BP	GO:0023061	signal release	6/60	463/18723	0.00358683	0.0223021	0.0139557	IL1RN/SPP1/PRKCG/RBP4/FGB/FGG	6
BP	GO:1903779	regulation of cardiac conduction	2/60	28/18723	0.00361814	0.0223051	0.0139576	ACE2/ATP2B4	2
BP	GO:0042632	cholesterol homeostasis	3/60	96/18723	0.00361815	0.0223051	0.0139576	APOB/CAV1/APOE	3
BP	GO:1904035	regulation of epithelial cell apoptotic process	3/60	96/18723	0.00361815	0.0223051	0.0139576	SERPINE1/FGB/FGG	3
BP	GO:0055092	sterol homeostasis	3/60	97/18723	0.00372518	0.0228999	0.0143298	APOB/CAV1/APOE	3
BP	GO:0060562	epithelial tube morphogenesis	5/60	325/18723	0.00382435	0.0232476	0.0145474	RHOB/MTHFD1L/CXCR2/MET/CXCL10	5
BP	GO:0032642	regulation of chemokine production	3/60	98/18723	0.00383414	0.0232476	0.0145474	CXCL6/LBP/ELANE	3
BP	GO:0061337	cardiac conduction	3/60	98/18723	0.00383414	0.0232476	0.0145474	ACE2/ATP2B4/CAV1	3
BP	GO:0070301	cellular response to hydrogen peroxide	3/60	98/18723	0.00383414	0.0232476	0.0145474	RHOB/KLF2/MET	3
BP	GO:0002791	regulation of peptide secretion	4/60	200/18723	0.00386348	0.0232476	0.0145474	S100A8/RBP4/FGB/FGG	4
BP	GO:0009310	amine catabolic process	2/60	29/18723	0.00387817	0.0232476	0.0145474	ATP2B4/IDO1	2
BP	GO:0048265	response to pain	2/60	29/18723	0.00387817	0.0232476	0.0145474	PRKCG/CALCA	2
BP	GO:0051873	killing by host of symbiont cells	2/60	29/18723	0.00387817	0.0232476	0.0145474	CXCL6/ELANE	2
BP	GO:0051883	killing of cells in other organism involved in symbiotic interaction	2/60	29/18723	0.00387817	0.0232476	0.0145474	CXCL6/ELANE	2
BP	GO:0007631	feeding behavior	3/60	99/18723	0.00394503	0.0235184	0.0147168	ACE2/GDF15/CALCA	3
BP	GO:0032602	chemokine production	3/60	99/18723	0.00394503	0.0235184	0.0147168	CXCL6/LBP/ELANE	3
BP	GO:0090087	regulation of peptide transport	4/60	202/18723	0.00400257	0.0237961	0.0148906	S100A8/RBP4/FGB/FGG	4
BP	GO:0006641	triglyceride metabolic process	3/60	100/18723	0.00405785	0.0239933	0.015014	APOB/CAV1/APOE	3
BP	GO:0019218	regulation of steroid metabolic process	3/60	100/18723	0.00405785	0.0239933	0.015014	APOB/KIT/APOE	3
BP	GO:0060541	respiratory system development	4/60	203/18723	0.00407338	0.0240196	0.0150305	KLF2/MME/CHI3L1/RBP4	4
BP	GO:1901888	regulation of cell junction assembly	4/60	204/18723	0.00414502	0.024124	0.0150958	ACE/ACE2/CAV1/EPHB2	4
BP	GO:0017145	stem cell division	2/60	30/18723	0.00414665	0.024124	0.0150958	ZBTB16/KIT	2
BP	GO:0044788	modulation by host of viral process	2/60	30/18723	0.00414665	0.024124	0.0150958	LTF/APOE	2
BP	GO:0048799	animal organ maturation	2/60	30/18723	0.00414665	0.024124	0.0150958	ZBTB16/LTF	2
BP	GO:0061384	heart trabecula morphogenesis	2/60	30/18723	0.00414665	0.024124	0.0150958	ADAMTS1/RBP4	2
BP	GO:0008016	regulation of heart contraction	4/60	206/18723	0.00429087	0.0248962	0.015579	ACE2/ATP2B4/CAV1/CALCA	4
BP	GO:1903037	regulation of leukocyte cell-cell adhesion	5/60	336/18723	0.00440242	0.0253273	0.0158488	ZBTB16/CAV1/IL1A/ERBB2/ELANE	5
BP	GO:0032760	positive regulation of tumor necrosis factor production	3/60	103/18723	0.00440807	0.0253273	0.0158488	EPHB2/IL1A/LBP	3
BP	GO:0090277	positive regulation of peptide hormone secretion	3/60	103/18723	0.00440807	0.0253273	0.0158488	RBP4/FGB/FGG	3
BP	GO:0043171	peptide catabolic process	2/60	31/18723	0.00442353	0.0253273	0.0158488	ACE/ANPEP	2
BP	GO:0065005	protein-lipid complex assembly	2/60	31/18723	0.00442353	0.0253273	0.0158488	APOB/APOE	2
BP	GO:1901890	positive regulation of cell junction assembly	3/60	104/18723	0.00452876	0.0258616	0.0161831	ACE2/CAV1/EPHB2	3
BP	GO:0002697	regulation of immune effector process	5/60	339/18723	0.00457035	0.0260306	0.0162889	KIT/EPHB2/CXCL6/LBP/RBP4	5
BP	GO:0062207	regulation of pattern recognition receptor signaling pathway	3/60	105/18723	0.00465144	0.0264231	0.0165345	LTF/CAV1/LBP	3
BP	GO:0010743	regulation of macrophage derived foam cell differentiation	2/60	32/18723	0.00470875	0.0266788	0.0166945	APOB/CSF2	2
BP	GO:0001933	negative regulation of protein phosphorylation	5/60	342/18723	0.00474281	0.0268018	0.0167715	KAT2B/PRKAR2B/CAV1/EPHB2/APOE	5
BP	GO:1905477	positive regulation of protein localization to membrane	3/60	106/18723	0.00477611	0.0269199	0.0168453	ATP2B4/EPHB2/ERBB2	3
BP	GO:1903557	positive regulation of tumor necrosis factor superfamily cytokine production	3/60	107/18723	0.0049028	0.0275623	0.0172474	EPHB2/IL1A/LBP	3
BP	GO:1901099	negative regulation of signal transduction in absence of ligand	2/60	33/18723	0.00500225	0.0279765	0.0175065	IL1A/CSF2	2
BP	GO:2001240	negative regulation of extrinsic apoptotic signaling pathway in absence of ligand	2/60	33/18723	0.00500225	0.0279765	0.0175065	IL1A/CSF2	2
BP	GO:0006936	muscle contraction	5/60	347/18723	0.00504049	0.0281179	0.017595	ACE2/ATP2B4/KIT/CAV1/CALCA	5
BP	GO:0009612	response to mechanical stimulus	4/60	216/18723	0.00507239	0.0282233	0.017661	KIT/CXCL10/CHI3L1/MPO	4
BP	GO:0070374	positive regulation of ERK1 and ERK2 cascade	4/60	217/18723	0.00515545	0.0286121	0.0179042	CHI3L1/APOE/FGB/FGG	4
BP	GO:0009063	cellular amino acid catabolic process	3/60	110/18723	0.00529499	0.0292123	0.0182799	GPT/ATP2B4/IDO1	3
BP	GO:0009408	response to heat	3/60	110/18723	0.00529499	0.0292123	0.0182799	CXCL10/IL1A/CALCA	3
BP	GO:0098751	bone cell development	2/60	34/18723	0.00530399	0.0292123	0.0182799	KIT/LTF	2
BP	GO:0051480	regulation of cytosolic calcium ion concentration	5/60	353/18723	0.005415	0.0297482	0.0186152	ATP2B4/CXCR2/CAV1/CXCL10/CALCA	5
BP	GO:0010810	regulation of cell-substrate adhesion	4/60	221/18723	0.0054968	0.0301214	0.0188487	PLAU/SERPINE1/FGB/FGG	4
BP	GO:0043406	positive regulation of MAP kinase activity	3/60	112/18723	0.00556666	0.0303509	0.0189923	KIT/ERBB2/ELANE	3
BP	GO:0048640	negative regulation of developmental growth	3/60	112/18723	0.00556666	0.0303509	0.0189923	GDF15/SPP1/RBP4	3
BP	GO:0033280	response to vitamin D	2/60	35/18723	0.00561391	0.0303795	0.0190102	SPP1/CXCL10	2
BP	GO:0034405	response to fluid shear stress	2/60	35/18723	0.00561391	0.0303795	0.0190102	KLF2/CSF2	2
BP	GO:0090181	regulation of cholesterol metabolic process	2/60	35/18723	0.00561391	0.0303795	0.0190102	APOB/APOE	2
BP	GO:0010631	epithelial cell migration	5/60	357/18723	0.00567539	0.0305598	0.019123	RHOB/ATP2B4/KIT/MET/APOE	5
BP	GO:1904062	regulation of cation transmembrane transport	5/60	357/18723	0.00567539	0.0305598	0.019123	ACE2/ATP2B4/CAV1/CXCL10/EPHB2	5
BP	GO:0031623	receptor internalization	3/60	113/18723	0.00570559	0.0306463	0.0191772	CXCR2/CXCL8/CAV1	3
BP	GO:1901653	cellular response to peptide	5/60	359/18723	0.00580886	0.031124	0.0194761	KAT2B/KLF2/GDF15/GPT/CAV1	5
BP	GO:0046660	female sex differentiation	3/60	114/18723	0.00584658	0.031249	0.0195543	ADAMTS1/KIT/RBP4	3
BP	GO:0090132	epithelium migration	5/60	360/18723	0.00587642	0.0313313	0.0196058	RHOB/ATP2B4/KIT/MET/APOE	5
BP	GO:0051354	negative regulation of oxidoreductase activity	2/60	36/18723	0.00593195	0.0315498	0.0197426	ATP2B4/CAV1	2
BP	GO:0030278	regulation of ossification	3/60	115/18723	0.00598965	0.0317013	0.0198374	ZBTB16/LTF/CALCA	3
BP	GO:0071675	regulation of mononuclear cell migration	3/60	115/18723	0.00598965	0.0317013	0.0198374	PLA2G7/CXCL10/SERPINE1	3
BP	GO:0090130	tissue migration	5/60	365/18723	0.00622259	0.0327834	0.0205144	RHOB/ATP2B4/KIT/MET/APOE	5
BP	GO:0071695	anatomical structure maturation	4/60	229/18723	0.00622431	0.0327834	0.0205144	ZBTB16/KLF2/LTF/FGG	4
BP	GO:0045730	respiratory burst	2/60	37/18723	0.00625807	0.0328484	0.0205551	LBP/MPO	2
BP	GO:0002702	positive regulation of production of molecular mediator of immune response	3/60	117/18723	0.00628206	0.0328484	0.0205551	KIT/EPHB2/RBP4	3
BP	GO:0030301	cholesterol transport	3/60	117/18723	0.00628206	0.0328484	0.0205551	APOB/CAV1/APOE	3
BP	GO:0010594	regulation of endothelial cell migration	4/60	232/18723	0.00651287	0.0338983	0.0212121	RHOB/ATP2B4/MET/APOE	4
BP	GO:0006882	cellular zinc ion homeostasis	2/60	38/18723	0.0065922	0.0338983	0.0212121	S100A9/S100A8	2
BP	GO:0010742	macrophage derived foam cell differentiation	2/60	38/18723	0.0065922	0.0338983	0.0212121	APOB/CSF2	2
BP	GO:0032373	positive regulation of sterol transport	2/60	38/18723	0.0065922	0.0338983	0.0212121	CAV1/APOE	2
BP	GO:0032376	positive regulation of cholesterol transport	2/60	38/18723	0.0065922	0.0338983	0.0212121	CAV1/APOE	2
BP	GO:0090077	foam cell differentiation	2/60	38/18723	0.0065922	0.0338983	0.0212121	APOB/CSF2	2
BP	GO:0097242	amyloid-beta clearance	2/60	38/18723	0.0065922	0.0338983	0.0212121	MME/APOE	2
BP	GO:0007160	cell-matrix adhesion	4/60	233/18723	0.00661101	0.0339146	0.0212223	PLAU/SERPINE1/FGB/FGG	4
BP	GO:0051897	positive regulation of protein kinase B signaling	3/60	120/18723	0.00673646	0.0344767	0.0215741	GDF15/MET/CHI3L1	3
BP	GO:0002699	positive regulation of immune effector process	4/60	235/18723	0.00681021	0.0347721	0.0217589	KIT/EPHB2/LBP/RBP4	4
BP	GO:0002224	toll-like receptor signaling pathway	3/60	121/18723	0.00689217	0.0350258	0.0219176	LTF/CAV1/LBP	3
BP	GO:1904019	epithelial cell apoptotic process	3/60	121/18723	0.00689217	0.0350258	0.0219176	SERPINE1/FGB/FGG	3
BP	GO:0030072	peptide hormone secretion	4/60	236/18723	0.0069113	0.0350409	0.0219271	IL1RN/RBP4/FGB/FGG	4
BP	GO:0001941	postsynaptic membrane organization	2/60	39/18723	0.0069343	0.0350756	0.0219488	EPHB2/APOE	2
BP	GO:0031334	positive regulation of protein-containing complex assembly	4/60	237/18723	0.00701337	0.0353931	0.0221475	MMP3/MET/CSF2/MMP1	4
BP	GO:0030168	platelet activation	3/60	123/18723	0.00720998	0.0361715	0.0226346	APOE/FGB/FGG	3
BP	GO:0071482	cellular response to light stimulus	3/60	123/18723	0.00720998	0.0361715	0.0226346	MME/MMP3/MMP1	3
BP	GO:1903039	positive regulation of leukocyte cell-cell adhesion	4/60	239/18723	0.00722051	0.0361715	0.0226346	ZBTB16/CAV1/IL1A/ELANE	4
BP	GO:0010543	regulation of platelet activation	2/60	40/18723	0.00728431	0.0361715	0.0226346	APOE/FGG	2
BP	GO:0032094	response to food	2/60	40/18723	0.00728431	0.0361715	0.0226346	PRKCG/MPO	2
BP	GO:0055069	zinc ion homeostasis	2/60	40/18723	0.00728431	0.0361715	0.0226346	S100A9/S100A8	2
BP	GO:0071526	semaphorin-plexin signaling pathway	2/60	40/18723	0.00728431	0.0361715	0.0226346	NCAM1/MET	2
BP	GO:0030099	myeloid cell differentiation	5/60	381/18723	0.00742696	0.0367957	0.0230252	ZBTB16/KLF2/KIT/LTF/CSF2	5
BP	GO:0010907	positive regulation of glucose metabolic process	2/60	41/18723	0.00764218	0.0376898	0.0235847	KAT2B/GPT	2
BP	GO:1900026	positive regulation of substrate adhesion-dependent cell spreading	2/60	41/18723	0.00764218	0.0376898	0.0235847	FGB/FGG	2
BP	GO:2001235	positive regulation of apoptotic signaling pathway	3/60	126/18723	0.00770281	0.0379027	0.0237179	S100A9/S100A8/CAV1	3
BP	GO:0042326	negative regulation of phosphorylation	5/60	385/18723	0.00775184	0.0380577	0.0238149	KAT2B/PRKAR2B/CAV1/EPHB2/APOE	5
BP	GO:0007520	myoblast fusion	2/60	42/18723	0.00800786	0.0391375	0.0244906	GDF15/CXCL10	2
BP	GO:0030574	collagen catabolic process	2/60	42/18723	0.00800786	0.0391375	0.0244906	MMP3/MMP1	2
BP	GO:0006639	acylglycerol metabolic process	3/60	128/18723	0.00804218	0.0392169	0.0245403	APOB/CAV1/APOE	3
BP	GO:0033002	muscle cell proliferation	4/60	248/18723	0.00820277	0.0398811	0.0249559	ADAMTS1/APOE/RBP4/ELANE	4
BP	GO:0006638	neutral lipid metabolic process	3/60	129/18723	0.00821513	0.0398811	0.0249559	APOB/CAV1/APOE	3
BP	GO:0040013	negative regulation of locomotion	5/60	391/18723	0.00825761	0.0399978	0.025029	RHOB/ATP2B4/SERPINE1/APOE/ELANE	5
BP	GO:0046883	regulation of hormone secretion	4/60	249/18723	0.00831705	0.0400151	0.0250398	SPP1/RBP4/FGB/FGG	4
BP	GO:0014002	astrocyte development	2/60	43/18723	0.00838129	0.0400151	0.0250398	S100A9/S100A8	2
BP	GO:0031952	regulation of protein autophosphorylation	2/60	43/18723	0.00838129	0.0400151	0.0250398	ACE/CAV1	2
BP	GO:0034142	toll-like receptor 4 signaling pathway	2/60	43/18723	0.00838129	0.0400151	0.0250398	LTF/LBP	2
BP	GO:0061383	trabecula morphogenesis	2/60	43/18723	0.00838129	0.0400151	0.0250398	ADAMTS1/RBP4	2
BP	GO:2001239	regulation of extrinsic apoptotic signaling pathway in absence of ligand	2/60	43/18723	0.00838129	0.0400151	0.0250398	IL1A/CSF2	2
BP	GO:0015918	sterol transport	3/60	130/18723	0.00839027	0.0400151	0.0250398	APOB/CAV1/APOE	3
BP	GO:0045124	regulation of bone resorption	2/60	44/18723	0.00876243	0.0416984	0.0260931	SPP1/CALCA	2
BP	GO:0008277	regulation of G protein-coupled receptor signaling pathway	3/60	134/18723	0.00911279	0.0432708	0.027077	ATP2B4/CXCL8/MET	3
BP	GO:0045933	positive regulation of muscle contraction	2/60	45/18723	0.00915122	0.0433584	0.0271319	ACE2/KIT	2
BP	GO:0030217	T cell differentiation	4/60	257/18723	0.00926919	0.0438217	0.0274218	ZBTB16/KIT/IL1A/ERBB2	4
BP	GO:0003158	endothelium development	3/60	136/18723	0.00948731	0.0447554	0.028006	RHOB/MET/CXCL10	3
BP	GO:0042398	cellular modified amino acid biosynthetic process	2/60	46/18723	0.00954762	0.0449421	0.0281229	CKB/MTHFD1L	2
BP	GO:0007266	Rho protein signal transduction	3/60	137/18723	0.00967791	0.0453587	0.0283835	RHOB/MET/APOE	3
BP	GO:0010977	negative regulation of neuron projection development	3/60	137/18723	0.00967791	0.0453587	0.0283835	SPP1/EPHB2/APOE	3
BP	GO:0055076	transition metal ion homeostasis	3/60	138/18723	0.00987074	0.0461627	0.0288867	S100A9/S100A8/LTF	3
BP	GO:0043114	regulation of vascular permeability	2/60	47/18723	0.00995156	0.0464406	0.0290606	CXCR2/APOE	2
BP	GO:0006111	regulation of gluconeogenesis	2/60	48/18723	0.010363	0.0480507	0.0300681	KAT2B/GPT	2
BP	GO:0033628	regulation of cell adhesion mediated by integrin	2/60	48/18723	0.010363	0.0480507	0.0300681	PLAU/SERPINE1	2
BP	GO:0120009	intermembrane lipid transfer	2/60	48/18723	0.010363	0.0480507	0.0300681	APOB/APOE	2
BP	GO:0001558	regulation of cell growth	5/60	414/18723	0.0104098	0.0481647	0.0301394	S100A9/S100A8/SPP1/APOE/ERBB2	5
BP	GO:0006692	prostanoid metabolic process	2/60	49/18723	0.0107819	0.0491528	0.0307577	PTGS1/GSTM1	2
BP	GO:0006693	prostaglandin metabolic process	2/60	49/18723	0.0107819	0.0491528	0.0307577	PTGS1/GSTM1	2
BP	GO:0006953	acute-phase response	2/60	49/18723	0.0107819	0.0491528	0.0307577	IL1A/LBP	2
BP	GO:0045778	positive regulation of ossification	2/60	49/18723	0.0107819	0.0491528	0.0307577	ZBTB16/LTF	2
BP	GO:0046580	negative regulation of Ras protein signal transduction	2/60	49/18723	0.0107819	0.0491528	0.0307577	MET/EPHB2	2
BP	GO:0052372	modulation by symbiont of entry into host	2/60	49/18723	0.0107819	0.0491528	0.0307577	CXCL8/CAV1	2
BP	GO:0070741	response to interleukin-6	2/60	49/18723	0.0107819	0.0491528	0.0307577	CHI3L1/FGG	2
BP	GO:0007409	axonogenesis	5/60	418/18723	0.0108199	0.0492228	0.0308015	NCAM1/SPP1/EPHB2/APOE/ERBB2	5
CC	GO:0031983	vesicle lumen	12/60	327/19550	2.67468e-10	4.11901e-08	2.87177e-08	APOB/S100A9/S100A8/LTF/CXCL1/CHI3L1/SERPINE1/ALB/FGB/MPO/ELANE/FGG	12
CC	GO:0034774	secretory granule lumen	11/60	322/19550	3.40887e-09	1.92746e-07	1.34382e-07	S100A9/S100A8/LTF/CXCL1/CHI3L1/SERPINE1/ALB/FGB/MPO/ELANE/FGG	11
CC	GO:0060205	cytoplasmic vesicle lumen	11/60	325/19550	3.75479e-09	1.92746e-07	1.34382e-07	S100A9/S100A8/LTF/CXCL1/CHI3L1/SERPINE1/ALB/FGB/MPO/ELANE/FGG	11
CC	GO:0062023	collagen-containing extracellular matrix	10/60	425/19550	6.05869e-07	2.0925e-05	1.45889e-05	ADAMTS1/NCAM1/S100A9/S100A8/GDF15/SERPINE1/APOE/FGB/ELANE/FGG	10
CC	GO:0071682	endocytic vesicle lumen	4/60	23/19550	6.79384e-07	2.0925e-05	1.45889e-05	APOB/LTF/APOE/MPO	4
CC	GO:0009897	external side of plasma membrane	9/60	421/19550	5.11415e-06	0.000131263	9.15164e-05	ACE/NCAM1/KIT/FCGR3A/CXCR2/ANPEP/CXCL10/FGB/FGG	9
CC	GO:0034362	low-density lipoprotein particle	3/60	13/19550	7.68988e-06	0.000158486	0.000110496	APOB/PLA2G7/APOE	3
CC	GO:0030139	endocytic vesicle	8/60	336/19550	8.23306e-06	0.000158486	0.000110496	ACE2/APOB/LTF/CAV1/APOE/FCGR1A/MPO/ELANE	8
CC	GO:0005769	early endosome	8/60	394/19550	2.59585e-05	0.000444179	0.00030968	RHOB/APOB/MME/LTF/CAV1/APOE/FCGR1A/ERBB2	8
CC	GO:0035580	specific granule lumen	4/60	62/19550	3.91431e-05	0.000602804	0.000420273	LTF/CXCL1/CHI3L1/ELANE	4
CC	GO:0031093	platelet alpha granule lumen	4/60	67/19550	5.31712e-05	0.000744396	0.000518991	SERPINE1/ALB/FGB/FGG	4
CC	GO:0034364	high-density lipoprotein particle	3/60	27/19550	7.62765e-05	0.000978882	0.000682474	APOB/PLA2G7/APOE	3
CC	GO:0042581	specific granule	5/60	160/19550	0.000131	0.00155184	0.00108194	PLAU/LTF/CXCL1/CHI3L1/ELANE	5
CC	GO:0031091	platelet alpha granule	4/60	91/19550	0.00017551	0.00175724	0.00122514	SERPINE1/ALB/FGB/FGG	4
CC	GO:0034358	plasma lipoprotein particle	3/60	36/19550	0.000182571	0.00175724	0.00122514	APOB/PLA2G7/APOE	3
CC	GO:1990777	lipoprotein particle	3/60	36/19550	0.000182571	0.00175724	0.00122514	APOB/PLA2G7/APOE	3
CC	GO:0032994	protein-lipid complex	3/60	39/19550	0.000232161	0.00210311	0.00146628	APOB/PLA2G7/APOE	3
CC	GO:0030666	endocytic vesicle membrane	5/60	193/19550	0.000313103	0.00267877	0.00186763	ACE2/APOB/CAV1/APOE/FCGR1A	5
CC	GO:0005788	endoplasmic reticulum lumen	6/60	313/19550	0.000388646	0.00315008	0.00219623	ACE2/APOB/SPP1/APOE/ALB/FGG	6
CC	GO:0042627	chylomicron	2/60	13/19550	0.000706932	0.00544338	0.00379511	APOB/APOE	2
CC	GO:0044306	neuron projection terminus	4/60	141/19550	0.000924431	0.00677916	0.00472642	MME/PRKCG/CALCA/NTS	4
CC	GO:0072562	blood microparticle	4/60	146/19550	0.00105223	0.0073656	0.00513528	APOE/ALB/FGB/FGG	4
CC	GO:0030669	clathrin-coated endocytic vesicle membrane	3/60	72/19550	0.00141002	0.00944102	0.00658225	APOB/APOE/FCGR1A	3
CC	GO:0034361	very-low-density lipoprotein particle	2/60	20/19550	0.00169838	0.010462	0.0072941	APOB/APOE	2
CC	GO:0034385	triglyceride-rich plasma lipoprotein particle	2/60	20/19550	0.00169838	0.010462	0.0072941	APOB/APOE	2
CC	GO:0030667	secretory granule membrane	5/60	311/19550	0.0026357	0.0156114	0.0108843	MME/PLAU/CXCR2/ANPEP/CAV1	5
CC	GO:0045334	clathrin-coated endocytic vesicle	3/60	91/19550	0.00275612	0.0157201	0.01096	APOB/APOE/FCGR1A	3
CC	GO:0045121	membrane raft	5/60	335/19550	0.00362322	0.0192406	0.0134145	ACE2/MME/PRKAR2B/ATP2B4/CAV1	5
CC	GO:0098857	membrane microdomain	5/60	335/19550	0.00362322	0.0192406	0.0134145	ACE2/MME/PRKAR2B/ATP2B4/CAV1	5
CC	GO:0030665	clathrin-coated vesicle membrane	3/60	116/19550	0.00544723	0.0279625	0.0194954	APOB/APOE/FCGR1A	3
CC	GO:0043679	axon terminus	3/60	122/19550	0.00626339	0.0311149	0.0216932	PRKCG/CALCA/NTS	3
CC	GO:0045335	phagocytic vesicle	3/60	137/19550	0.00861021	0.0414367	0.0288895	LTF/MPO/ELANE	3
MF	GO:0008201	heparin binding	8/60	166/18368	6.44853e-08	7.63071e-06	4.83331e-06	APOB/ADAMTS1/LTF/CXCL10/APOE/CXCL6/MPO/ELANE	8
MF	GO:0005125	cytokine activity	9/60	235/18368	6.60668e-08	7.63071e-06	4.83331e-06	IL1RN/GDF15/SPP1/CXCL8/CXCL1/CXCL10/IL1A/CXCL6/CSF2	9
MF	GO:1901681	sulfur compound binding	9/60	265/18368	1.83865e-07	1.41576e-05	8.96746e-06	APOB/ADAMTS1/LTF/CXCL10/APOE/CXCL6/GSTM1/MPO/ELANE	9
MF	GO:0045236	CXCR chemokine receptor binding	4/60	18/18368	3.04142e-07	1.75642e-05	1.11252e-05	CXCL8/CXCL1/CXCL10/CXCL6	4
MF	GO:0048018	receptor ligand activity	11/60	487/18368	4.31153e-07	1.95027e-05	1.2353e-05	IL1RN/GDF15/SPP1/CXCL8/CXCL1/CXCL10/IL1A/CXCL6/CSF2/CALCA/NTS	11
MF	GO:0030546	signaling receptor activator activity	11/60	495/18368	5.06562e-07	1.95027e-05	1.2353e-05	IL1RN/GDF15/SPP1/CXCL8/CXCL1/CXCL10/IL1A/CXCL6/CSF2/CALCA/NTS	11
MF	GO:0005539	glycosaminoglycan binding	8/60	230/18368	7.8176e-07	2.57981e-05	1.63406e-05	APOB/ADAMTS1/LTF/CXCL10/APOE/CXCL6/MPO/ELANE	8
MF	GO:0008237	metallopeptidase activity	7/60	190/18368	2.75733e-06	7.96178e-05	5.04301e-05	ACE/ACE2/ADAMTS1/MME/ANPEP/MMP3/MMP1	7
MF	GO:0140272	exogenous protein binding	5/60	77/18368	5.17712e-06	0.000132879	8.4166e-05	ACE2/NCAM1/ANPEP/HAVCR1/ALB	5
MF	GO:0005504	fatty acid binding	4/60	39/18368	7.76695e-06	0.000179417	0.000113643	FABP2/S100A9/S100A8/ALB	4
MF	GO:0016209	antioxidant activity	5/60	86/18368	8.92295e-06	0.000187382	0.000118688	PTGS1/S100A9/APOE/ALB/MPO	5
MF	GO:0004175	endopeptidase activity	9/60	430/18368	9.97294e-06	0.000191979	0.0001216	ACE/ACE2/ADAMTS1/MME/PLAU/LTF/MMP3/MMP1/ELANE	9
MF	GO:0036041	long-chain fatty acid binding	3/60	14/18368	1.17568e-05	0.00020891	0.000132324	FABP2/S100A9/S100A8	3
MF	GO:0008009	chemokine activity	4/60	49/18368	1.95258e-05	0.000322175	0.000204066	CXCL8/CXCL1/CXCL10/CXCL6	4
MF	GO:0005126	cytokine receptor binding	7/60	271/18368	2.78971e-05	0.000429616	0.000272119	IL1RN/CXCL8/CXCL1/CXCL10/IL1A/CXCL6/CSF2	7
MF	GO:0008236	serine-type peptidase activity	6/60	191/18368	3.6696e-05	0.000529799	0.000335576	ACE/PLAU/LTF/MMP3/MMP1/ELANE	6
MF	GO:0017171	serine hydrolase activity	6/60	195/18368	4.12062e-05	0.000559919	0.000354654	ACE/PLAU/LTF/MMP3/MMP1/ELANE	6
MF	GO:0001664	G protein-coupled receptor binding	7/60	295/18368	4.78537e-05	0.000614122	0.000388986	ACE/CXCL8/CXCL1/CXCL10/CXCL6/CALCA/NTS	7
MF	GO:0042379	chemokine receptor binding	4/60	72/18368	8.96468e-05	0.00108992	0.000690355	CXCL8/CXCL1/CXCL10/CXCL6	4
MF	GO:0033293	monocarboxylic acid binding	4/60	73/18368	9.46133e-05	0.00109278	0.000692171	FABP2/S100A9/S100A8/ALB	4
MF	GO:0001618	virus receptor activity	4/60	76/18368	0.000110714	0.00121785	0.000771388	ACE2/NCAM1/ANPEP/HAVCR1	4
MF	GO:0004252	serine-type endopeptidase activity	5/60	174/18368	0.000258115	0.00271021	0.00171665	PLAU/LTF/MMP3/MMP1/ELANE	5
MF	GO:0008238	exopeptidase activity	4/60	103/18368	0.000357301	0.00358855	0.00227299	ACE/ACE2/MME/ANPEP	4
MF	GO:0050786	RAGE receptor binding	2/60	10/18368	0.0004643	0.00438611	0.00277817	S100A9/S100A8	2
MF	GO:0004222	metalloendopeptidase activity	4/60	111/18368	0.000474688	0.00438611	0.00277817	ADAMTS1/MME/MMP3/MMP1	4
MF	GO:0008603	cAMP-dependent protein kinase regulator activity	2/60	11/18368	0.000566286	0.00484489	0.00306876	PRKAR2B/CXCL10	2
MF	GO:0019864	IgG binding	2/60	11/18368	0.000566286	0.00484489	0.00306876	FCGR3A/FCGR1A	2
MF	GO:0042277	peptide binding	6/60	321/18368	0.000615632	0.00507896	0.00321702	MME/ANPEP/EPHB2/APOE/GSTM1/LBP	6
MF	GO:0035325	Toll-like receptor binding	2/60	12/18368	0.000678115	0.00540154	0.00342134	S100A9/S100A8	2
MF	GO:0004714	transmembrane receptor protein tyrosine kinase activity	4/60	124/18368	0.000720474	0.00554765	0.00351389	KIT/MET/EPHB2/ERBB2	4
MF	GO:0004713	protein tyrosine kinase activity	4/60	136/18368	0.00101705	0.0075787	0.00480036	KIT/MET/EPHB2/ERBB2	4
MF	GO:0050998	nitric-oxide synthase binding	2/60	15/18368	0.00107204	0.00771987	0.00488978	ATP2B4/CAV1	2
MF	GO:0019955	cytokine binding	4/60	139/18368	0.00110284	0.00771987	0.00488978	IL1RN/KIT/CXCR2/ELANE	4
MF	GO:0019199	transmembrane receptor protein kinase activity	4/60	143/18368	0.00122496	0.00832254	0.00527151	KIT/MET/EPHB2/ERBB2	4
MF	GO:0005149	interleukin-1 receptor binding	2/60	17/18368	0.00138272	0.00912595	0.00578039	IL1RN/IL1A	2
MF	GO:0008235	metalloexopeptidase activity	3/60	72/18368	0.0016838	0.0108044	0.0068435	ACE/ACE2/ANPEP	3
MF	GO:0033218	amide binding	6/60	400/18368	0.00190748	0.0119088	0.00754308	MME/ANPEP/EPHB2/APOE/GSTM1/LBP	6
MF	GO:0120020	cholesterol transfer activity	2/60	22/18368	0.00232406	0.0141279	0.00894861	APOB/APOE	2
MF	GO:0019865	immunoglobulin binding	2/60	23/18368	0.00254007	0.0143111	0.00906469	FCGR3A/FCGR1A	2
MF	GO:0050750	low-density lipoprotein particle receptor binding	2/60	23/18368	0.00254007	0.0143111	0.00906469	APOB/APOE	2
MF	GO:0120015	sterol transfer activity	2/60	23/18368	0.00254007	0.0143111	0.00906469	APOB/APOE	2
MF	GO:0031406	carboxylic acid binding	4/60	176/18368	0.00261596	0.0143878	0.00911323	FABP2/S100A9/S100A8/ALB	4
MF	GO:0048306	calcium-dependent protein binding	3/60	88/18368	0.00298573	0.0160396	0.0101595	S100A9/S100A8/ATP2B4	3
MF	GO:0072341	modified amino acid binding	3/60	93/18368	0.00349023	0.0183237	0.0116063	MME/GSTM1/HAVCR1	3
MF	GO:0070325	lipoprotein particle receptor binding	2/60	28/18368	0.00375547	0.0192781	0.0122108	APOB/APOE	2
MF	GO:0019887	protein kinase regulator activity	4/60	204/18368	0.00443411	0.022267	0.0141039	KAT2B/PRKAR2B/LTF/CXCL10	4
MF	GO:0001530	lipopolysaccharide binding	2/60	33/18368	0.00519109	0.0255136	0.0161604	LTF/LBP	2
MF	GO:0030291	protein serine/threonine kinase inhibitor activity	2/60	34/18368	0.005504	0.026488	0.0167775	KAT2B/PRKAR2B	2
MF	GO:0015248	sterol transporter activity	2/60	36/18368	0.00615515	0.0290172	0.0183795	APOB/APOE	2
MF	GO:0019207	kinase regulator activity	4/60	233/18368	0.00706285	0.0326304	0.0206681	KAT2B/PRKAR2B/LTF/CXCL10	4
MF	GO:0004180	carboxypeptidase activity	2/60	43/18368	0.00869426	0.0393799	0.0249433	ACE/ACE2	2
MF	GO:0002020	protease binding	3/60	135/18368	0.00979216	0.0434998	0.0275528	KIT/SERPINE1/ELANE	3
MF	GO:0020037	heme binding	3/60	139/18368	0.0105979	0.045977	0.0291219	PTGS1/IDO1/MPO	3
MF	GO:0120013	lipid transfer activity	2/60	48/18368	0.0107479	0.045977	0.0291219	APOB/APOE	2
MF	GO:0070851	growth factor receptor binding	3/60	141/18368	0.0110148	0.046262	0.0293024	IL1RN/IL1A/CSF2	3
MF	GO:0004601	peroxidase activity	2/60	51/18368	0.0120728	0.0498001	0.0315435	PTGS1/MPO	2
