# Supplementary material for: Network Pharmacology and Bioinformatics Analyses Identify Intersection Genes of Vitamin D3 and COVID-19 as Potential Therapeutic Targets
Source: Front Pharmacol. 2022 Apr 28;13:874637. doi: 10.3389/fphar.2022.874637 (PMC9095980; doi:10.3389/fphar.2022.874637)
Supplement: Supplementary file 3 [file Table3.xlsx]

## Sheet: S Table3
ID	Description	GeneRatio	BgRatio	pvalue	p.adjust	qvalue	geneID	Count
hsa04657	IL-17 signaling pathway	9/54	94/8112	8.84412e-09	1.54772e-06	1.24749e-06	6280/6279/4314/3576/2919/3627/6372/1437/4312	9
hsa05202	Transcriptional misregulation in cancer	10/54	192/8112	4.22582e-07	3.69759e-05	2.98032e-05	4094/7704/5328/4314/3576/4233/2209/1437/4353/1991	10
hsa05323	Rheumatoid arthritis	7/54	93/8112	2.36696e-06	0.000104638	8.43395e-05	4314/3576/2919/3552/6372/1437/4312	7
hsa05171	Coronavirus disease - COVID-19	10/54	232/8112	2.39172e-06	0.000104638	8.43395e-05	1636/59272/4314/3576/3627/5582/1437/4312/2244/2266	10
hsa04614	Renin-angiotensin system	4/54	23/8112	1.41407e-05	0.000494925	0.000398917	1636/59272/4311/290	4
hsa04640	Hematopoietic cell lineage	6/54	99/8112	4.56427e-05	0.00133125	0.001073	4311/3815/290/2209/3552/1437	6
hsa05221	Acute myeloid leukemia	5/54	67/8112	7.64179e-05	0.00191045	0.00153985	7704/3815/2209/1437/4353	5
hsa04060	Cytokine-cytokine receptor interaction	9/54	295/8112	0.00012388	0.00270987	0.00218419	3557/9518/3579/3576/2919/3627/3552/6372/1437	9
hsa04613	Neutrophil extracellular trap formation	7/54	190/8112	0.000241572	0.00469724	0.00378605	2214/5582/2209/2244/4353/1991/2266	7
hsa04061	Viral protein interaction with cytokine and cytokine receptor	5/54	100/8112	0.000504598	0.00883047	0.00711749	3579/3576/2919/3627/6372	5
hsa04668	TNF signaling pathway	5/54	112/8112	0.000846528	0.0134675	0.010855	4314/2919/3627/6372/1437	5
hsa05120	Epithelial cell signaling in Helicobacter pylori infection	4/54	70/8112	0.00116178	0.0169427	0.013656	3579/3576/2919/4233	4
hsa04610	Complement and coagulation cascades	4/54	85/8112	0.00238363	0.0310749	0.0250469	5328/5054/2244/2266	4
hsa05219	Bladder cancer	3/54	41/8112	0.002486	0.0310749	0.0250469	3576/2064/4312	3
hsa05417	Lipid and atherosclerosis	6/54	215/8112	0.00288889	0.0337037	0.0271657	338/4314/3576/2919/3929/4312	6
hsa05146	Amoebiasis	4/54	102/8112	0.00460337	0.0479548	0.0386522	3576/2919/5582/1437	4
hsa04064	NF-kappa B signaling pathway	4/54	104/8112	0.00493249	0.0479548	0.0386522	5328/3576/2919/3929	4
hsa04620	Toll-like receptor signaling pathway	4/54	104/8112	0.00493249	0.0479548	0.0386522	6696/3576/3627/3929	4
